# Supplementary material for: Offspring survival changes over generations of captive breeding
Source: Nat Commun. 2021 May 24;12:3045. doi: 10.1038/s41467-021-22631-0 (PMC8144597; doi:10.1038/s41467-021-22631-0)
Supplement: Supplementary file 4 — Supplementary Code 1 [file 41467_2021_22631_MOESM4_ESM.rmarkdown]

---
title: "Farquharson_et_al_code"
date: "14 Dec 2020"
output: 
  html_document:
    toc: true
    toc_float: true
    toc_depth: 3
    code_folding: hide
output: html_document
---

Install & load packages:
```{r, echo=FALSE, warning=FALSE, message=FALSE}
getOption("na.action") #should be set to na.omit
library(dplyr) #v1.0.0
library(lme4) #v1.1-23
library(arm) #v1.11-1
library(MuMIn) #v1.43.17
library(standardize) #v0.2.1
library(rotl) #v3.0.11
library(ape) #v5.4
library(lattice) #v0.20-41
library(phytools) #v0.7-70
library(ggplot2) #v3.3.2
library(reshape2) #v1.4.4
library(DHARMa) #v0.3.3.0
library(metafor) #v2.4-0
library(gridExtra) #v2.3
library(gplots) #v3.1.1
library(performance) #v0.6.1
```

#Load data
```{r}
#Read in data
data <- read.csv("R output//Supplementary Data 1.csv", header=T)
nrow(data) #37,484 datapoints
colnames(data)
data$Species <- as.factor(data$Species)
data$Scientific.name <- as.factor(data$Scientific.name)
data$Sire.Gen <- as.numeric(as.character(data$Sire.Gen))
data$Sire.age.at.breeding <- as.numeric(as.character(data$Sire.age.at.breeding))
data$Sire.F <- as.numeric(as.character(data$Sire.F))
data$Dam.Gen <- as.numeric(as.character(data$Dam.Gen))
data$Dam.age.at.breeding <- as.numeric(as.character(data$Dam.age.at.breeding))
data$Dam.F <- as.numeric(as.character(data$Dam.F))
data$F <- as.numeric(as.character(data$F))
data$Gen <- as.numeric(as.character(data$Gen))
```

#Exploratory Statistics
Number of datapoints per species:
```{r}
summary(data$Species)
```

#Table 1: Summary statistics
Pedigree F:
```{r}
tapply(data$Dam.F, data$Species, summary)
tapply(data$Dam.F, data$Species, sd)
tapply(data$Sire.F, data$Species, summary)
tapply(data$Sire.F, data$Species, sd)
tapply(data$`F`, data$Species, summary)
tapply(data$`F`, data$Species, sd)
```
Generation:
```{r}
tapply(data$Dam.Gen, data$Species, summary)
tapply(data$Sire.Gen, data$Species, summary)
tapply(data$Dam.Gen, data$Species, sd)
tapply(data$Sire.Gen, data$Species, sd)
```
Age at breeding (days):
```{r}
tapply(data$Dam.age.at.breeding, data$Species, summary)
tapply(data$Sire.age.at.breeding, data$Species, summary)
tapply(data$Dam.age.at.breeding, data$Species, sd)
tapply(data$Sire.age.at.breeding, data$Species, sd)
```

Rescale variables before fitting models as they are on very different scales. This will improve convergence and interpretation (model estimate is for 1 SD increase in X). Standardise variables within each species.
```{r}
data2 <- data
data2$Sire.age.at.breeding <- scale_by(data2$Sire.age.at.breeding ~ data2$Species, scale=1)
data2$Sire.F <- scale_by(data2$Sire.F ~ data2$Species, scale=1)
data2$Sire.Gen <- scale_by(data2$Sire.Gen ~ data2$Species, scale=1)
data2$Dam.age.at.breeding <- scale_by(data2$Dam.age.at.breeding ~ data2$Species, scale=1)
data2$Dam.F <- scale_by(data2$Dam.F ~ data2$Species, scale=1)
data2$Dam.Gen <- scale_by(data2$Dam.Gen ~ data2$Species, scale=1)
data2$F <- scale_by(data2$F ~ data2$Species, scale=1)
data2$Gen <- scale_by(data2$Gen ~ data2$Species, scale=1)
data2$Individual.F <- data2$F
data3 <- data2[,c(1:6,8:ncol(data2))]
```

##Random Effects
###Year
Need to control for year effects, as it is quite plausible that offspring survival would have improved with improved husbandry practices since the mid-1900s when many of the studbooks started. 
Obtain year from year of birth info. 

###Species
Should also control for Species as there are differences in life-history traits between species and may have different effects. Can use "Species" column.

###Phylogenetic relationships
Although we can control for species' differences using just "Species" as a random effect, this treats each species as equally different/similar to each other. Phylogenetic relationships will take into account closer evolutionary relationships, such as the black-and-white ruffed lemur and red-ruffed lemur vs. a tortoise.
Phylogenetic relationships can be determined using the 'rotl' package, which interacts with the Open Tree of Life.
```{r}
species <- as.character(unique(data3$Scientific.name))
taxon_search <- tnrs_match_names(names=species, context_name = "All life")
taxon_search
```

All species are known to the Open Tree of Life.
```{r, warning=FALSE, message=FALSE}
species$ott_id <- taxon_search$ott_id
species$ott_name <- taxon_search$unique_name
tr <- tol_induced_subtree(ott_ids=species$ott_id)
tr$tip.label <- strip_ott_ids(tr$tip.label, remove_underscores=TRUE)
plot(tr)
```
Now use tree to compute branch lengths (based on topology) with the 'ape' package:
```{r}
cor.matrix <- vcv(compute.brlen(tr, corr=T))
levelplot(cor.matrix, xlab='', ylab="Species")
```
##Investigate phylogenetic signal
Can pair tree with species-level survival rates to investigate phylogenetic signal of survival. Phylogenetic signal would indicate closely related species are more similar in their juvenile survival rates than distantly related species. 
```{r}
#tree must be in phylo format with branch lengths. Convert variance-covariance matrix into phylo tree
tr.phylo <- vcv2phylo(cor.matrix)

#need vector of values for survival in same order as tip.label (reverse, from bottom of tree up). Note that order of species may change:
#corucia zebrata, astrochelys radiata, pseudemydura umbrina, sarcophilus harrisii, acinonyx jubatus, suricata suricatta, canis rufus, lycaon pictus, ailurus fulgens, mustela lutreola, tragelaphus eurycerus, oryx dammah, varecia rubra, varecia variegata, callimico goeldii
surv <- tapply(data3$Survival, data3$Species, mean)
survivals <- c(surv[6], surv[2], surv[11], surv[13], surv[4], surv[5], surv[10], surv[1], surv[12], surv[7], surv[3], surv[14], surv[15], surv[9], surv[8])

survivals <- as.data.frame(survivals)
survivals$Names <- tr.phylo$tip.label
survivals <- setNames(survivals[,1], survivals[,2])
phylosig(tr.phylo, survivals, method="lambda", test=TRUE)
```
Lamda is 0.00007 (very small), indicating absence of evidence of phylogenetic signal in this dataset.

###Figure 2a): Phylogenetic signal of survival:
```{r}
#plot phylo signal
obj <- contMap(tr.phylo,survivals,plot=TRUE, sig=2, legend=FALSE, mar=c(5.1,0.4,0.4,0.4))
par(xpd=TRUE)
add.color.bar(0.5, obj$cols, title="mean survival", lims=obj$lims, digits=2, prompt=FALSE, lwd=4, fsize=1, x=0, y=1-0.08*(Ntip(obj$tree)-1), subtitle="")
par(xpd=FALSE)
```

There are still differences between species, but these do not appear to have a phylogenetic relationship. As such, models could proceed with Species fitted as a random factor, but not phylogeny. Following Chapter 11 of Ecological Statistics (Approaches to the problem of phylogenetic correlations), recommend multiplying phylogenetic correlation matrix with lamda estimate. If lamda is estimated at close to 0, the correlation matrix will approach the identity matrix and therefore phylogenetic generalised least squares regression converges to ordinary least squares regression which is more efficient at estimating regression coefficients if the data are independent.

##Sensitivity testing: overall effects model (N = 37,484)
#Model fitting and QC

Random effects may be nested (e.g. region may be nested within species, if hypothetically a region is very good at breeding Tasmanian devils but not as good at breeding red pandas). Year may also be nested within species, as it is relevant to the stage of that species' captive breeding program (year 1 for some species may be as far back as 1800s, but could be 1980s for other programs).

```{r}
model.a.lev <- glmer(Survival ~ Dam.Gen + Sire.Gen + Dam.age.at.breeding + Sire.age.at.breeding + Dam.F + Sire.F + Individual.F + (1|Species/BPROGRAM) + (1|Species:Year), data=data3, family="binomial")
#save(model.a.lev, file="R output//model.a.lev.Rdata")
load("R output//model.a.lev.Rdata")
summary(model.a.lev)
```
Calculate Variance Inflation Factor (VIF) to assess multicollinearity of predictors. VIF represents proportion of variance in one predictor explained by all other predictors in model. VIF of 1 is no collinearity, > 1 indicates collinearity. Zuur et al. (2010) recommend all values be < VIF 2. 
```{r}
check_collinearity(model.a.lev) #gives variance inflation factor of each predictor
```
Use DHARMa package to check residuals (designed for GLMMs). See vignette for workflow (https://cran.r-project.org/web/packages/DHARMa/vignettes/DHARMa.html).
1. Calculate scaled quantile residuals:
```{r}
simulationOutput.lev <- simulateResiduals(fittedModel = model.a.lev, n = 250, integerResponse=TRUE, use.u = TRUE, seed=777)
# save(simulationOutput.lev, file="R output//simulationOutput.lev.Rdata")
load("R output//simulationOutput.lev.Rdata")
```
This calculates a scaled residual value - a value of 0.5 would mean half of simulated data are higher than the observed value, and half are lower. Ranges from 0 - 1. For a correctly specified model, should have uniform distribution of overall residuals, and uniformity in y direction when plotted against any predictor.
```{r}
plot(simulationOutput.lev, cex=0.02)
```

The QQ plot can detect overall deviations from the expected distribution. The residual plot shows simulated outliers with red stars - data points that are outside the range of simulated values. Residual plot shows quantile regression at 0.25, 0.5 and 0.75 quantile lines across plot - should be straight, horizontal and at y-values of 0.25, 0.5 and 0.75. However, deviations expected by chance.

Also plot residuals against other predictors:
```{r}
par(mfrow=c(3,3))
plotResiduals(simulationOutput.lev$scaledResiduals, form=data3$Dam.Gen)
plotResiduals(simulationOutput.lev$scaledResiduals, form=data3$Sire.Gen)
plotResiduals(simulationOutput.lev$scaledResiduals, form=data3$Dam.F)
plotResiduals(simulationOutput.lev$scaledResiduals, form=data3$Sire.F)
plotResiduals(simulationOutput.lev$scaledResiduals, form=data3$Individual.F)
plotResiduals(simulationOutput.lev$scaledResiduals, form=data3$Dam.age.at.breeding)
plotResiduals(simulationOutput.lev$scaledResiduals, form=data3$Sire.age.at.breeding)
```

Uniformity of residuals against predictors is good.

Goodness-of-fit tests on scaled residuals:
```{r}
testUniformity(simulationOutput.lev) #passes Kolmogorov-Smirnov test of uniformity when use.u option (simulating hierarchical structure) is used
testOutliers(simulationOutput.lev) #tests if no. obs greater/smaller than all simulations are larger than expected, passes test (frequency of outliers is lower than expected, 9 outliers already removed)
testDispersion(simulationOutput.lev) #passes dispersion test
testZeroInflation(simulationOutput.lev) #passes zero-inflation test
```
The Kolmogorov-Smirnov test quantifies the distance between the empirical distribution function of the sample and the CDF of the reference distribution. Null hypothesis - samples are drawn from the same distribution.

Proceed with model selection:
```{r}
options(na.action = 'na.fail')
model.set.a.lev <- dredge(model.a.lev, trace=2)
#save(model.set.a.lev, file="R output//model.set.a.lev.Rdata")
load("R output//model.set.a.lev.Rdata")
top.models.a.lev <- get.models(model.set.a.lev, subset=delta < 2)
#save(top.models.a.lev, file="R output//top.models.a.lev.Rdata")
load("R output//top.models.a.lev.Rdata")
A.lev <- model.avg(top.models.a.lev)
m.avg.lev <- (summary(A.lev))
m.avg.lev
```

##Sensitivity testing: Generation G2+ model (N = 27,734)
We may expect there to be differences in the survival rates of offspring of gen 0 animals compared to offspring of gen 1+ animals. Therefore could try refitting model after excluding individuals with at least one parent gen 0. Start with data on original scale (as will need re-scaling after removal of datapoints):

```{r}
nrow(data)
data4 <- data[which(data$Sire.Gen > 0 & data$Dam.Gen > 0),]
nrow(data4)
nrow(data4)/nrow(data) #74% of dataset retained
```
Rescale parameters:
```{r}
data5 <- data4
data5$Sire.age.at.breeding <- scale_by(data5$Sire.age.at.breeding ~ data5$Species, scale=1)
data5$Sire.F <- scale_by(data5$Sire.F ~ data5$Species, scale=1)
data5$Sire.Gen <- scale_by(data5$Sire.Gen ~ data5$Species, scale=1)
data5$Dam.age.at.breeding <- scale_by(data5$Dam.age.at.breeding ~ data5$Species, scale=1)
data5$Dam.F <- scale_by(data5$Dam.F ~ data5$Species, scale=1)
data5$Dam.Gen <- scale_by(data5$Dam.Gen ~ data5$Species, scale=1)
data5$F <- scale_by(data5$F ~ data5$Species, scale=1)
data5$Gen <- scale_by(data5$Gen ~ data5$Species, scale=1)
data5$Individual.F <- data5$F
data6 <- data5[,c(1:6,8:ncol(data5))]
data6$Year <- as.factor(as.character(data6$Year))
```

Refit models without generation zeroes.
```{r}
model.a.noz <- glmer(Survival ~ Dam.Gen + Sire.Gen + Dam.age.at.breeding + Sire.age.at.breeding + Dam.F + Sire.F + Individual.F + (1|Species/BPROGRAM) + (1|Species:Year), data=data6, family="binomial")
#save(model.a.noz, file="R output//model.a.noz.Rdata")
load("R output//model.a.noz.Rdata")
summary(model.a.noz)
options(na.action='na.fail')
model.set.a.noz <- dredge(model.a.noz, trace=2) #takes a long time
#save(model.set.a.noz, file="R output//model.set.a.noz.Rdata")
load("R output//model.set.a.noz.Rdata")
top.models.noz <- get.models(model.set.a.noz, subset=delta < 2)
#save(top.models.noz, file="R output//top.models.noz.Rdata")
load("R output//top.models.noz.Rdata")
A.noz <- model.avg(top.models.noz)
m.avg.noz <- summary(A.noz)
m.avg.noz
```
Model estimates do not seem to have changed substantially from model that contains individuals with generation 0 parent(s).

##Non-independence of litter mates
Litter mates are non-independent, as they share the same Sire F, Dam F, dam age at birth, sire age at birth (or close to e.g. tortoises that give birth over multiple days), and generation. Therefore, identify litter-mates and randomly sample one from each litter to check sensitivity of model. Litter-mates have been identified as having the same mother (father may be different for species with mixed paternity litters) and the same birth date (within each species). For reptiles that may lay eggs over multiple different days, litters are classified as having the same mother within the same birth year. Each litter has an independent litterID.

Perform 5 iterations of random litter selection:
```{r}
#perform 5 iterations of random selection by setting seed differently for each one (reproducible within machine).
set.seed(777)
by_litters <- data %>% group_by(data$litterID)
litters_random <- sample_n(by_litters, 1, replace=FALSE)
# save(litters_random, file="R output//litters_random.Rdata")
load("R output//litters_random.Rdata")

set.seed(778)
litters_random2 <- sample_n(by_litters, 1, replace=FALSE)
# save(litters_random2, file="R output//litters_random2.Rdata")
load("R output//litters_random2.Rdata")

set.seed(779)
litters_random3 <- sample_n(by_litters, 1, replace=FALSE)
# save(litters_random3, file="R output//litters_random3.Rdata")
load("R output//litters_random3.Rdata")

set.seed(780)
litters_random4 <- sample_n(by_litters, 1, replace=FALSE)
# save(litters_random4, file="R output//litters_random4.Rdata")
load("R output//litters_random4.Rdata")

set.seed(781)
litters_random5 <- sample_n(by_litters, 1, replace=FALSE)
# save(litters_random5, file="R output//litters_random5.Rdata")
load("R output//litters_random5.Rdata")
```

Now rescale data within each randomisation:
```{r}
litters_random <- as.data.frame(litters_random)
litters_random$Sire.age.at.breeding <- scale_by(litters_random$Sire.age.at.breeding ~ litters_random$Species, scale=1)
litters_random$Sire.F <- scale_by(litters_random$Sire.F ~ litters_random$Species, scale=1)
litters_random$Sire.Gen <- scale_by(litters_random$Sire.Gen ~ litters_random$Species, scale=1)
litters_random$Dam.age.at.breeding <- scale_by(litters_random$Dam.age.at.breeding ~ litters_random$Species, scale=1)
litters_random$Dam.F <- scale_by(litters_random$Dam.F ~ litters_random$Species, scale=1)
litters_random$Dam.Gen <- scale_by(litters_random$Dam.Gen ~ litters_random$Species, scale=1)
litters_random$F <- scale_by(litters_random$F ~ litters_random$Species, scale=1)
litters_random$Gen <- scale_by(litters_random$Gen ~ litters_random$Species, scale=1)
litters_random$Individual.F <- litters_random$F

litters_random2 <- as.data.frame(litters_random2)
litters_random2$Sire.age.at.breeding <- scale_by(litters_random2$Sire.age.at.breeding ~ litters_random2$Species, scale=1)
litters_random2$Sire.F <- scale_by(litters_random2$Sire.F ~ litters_random2$Species, scale=1)
litters_random2$Sire.Gen <- scale_by(litters_random2$Sire.Gen ~ litters_random2$Species, scale=1)
litters_random2$Dam.age.at.breeding <- scale_by(litters_random2$Dam.age.at.breeding ~ litters_random2$Species, scale=1)
litters_random2$Dam.F <- scale_by(litters_random2$Dam.F ~ litters_random2$Species, scale=1)
litters_random2$Dam.Gen <- scale_by(litters_random2$Dam.Gen ~ litters_random2$Species, scale=1)
litters_random2$F <- scale_by(litters_random2$F ~ litters_random2$Species, scale=1)
litters_random2$Gen <- scale_by(litters_random2$Gen ~ litters_random2$Species, scale=1)
litters_random2$Individual.F <- litters_random2$F

litters_random3 <- as.data.frame(litters_random3)
litters_random3$Sire.age.at.breeding <- scale_by(litters_random3$Sire.age.at.breeding ~ litters_random3$Species, scale=1)
litters_random3$Sire.F <- scale_by(litters_random3$Sire.F ~ litters_random3$Species, scale=1)
litters_random3$Sire.Gen <- scale_by(litters_random3$Sire.Gen ~ litters_random3$Species, scale=1)
litters_random3$Dam.age.at.breeding <- scale_by(litters_random3$Dam.age.at.breeding ~ litters_random3$Species, scale=1)
litters_random3$Dam.F <- scale_by(litters_random3$Dam.F ~ litters_random3$Species, scale=1)
litters_random3$Dam.Gen <- scale_by(litters_random3$Dam.Gen ~ litters_random3$Species, scale=1)
litters_random3$F <- scale_by(litters_random3$F ~ litters_random3$Species, scale=1)
litters_random3$Gen <- scale_by(litters_random3$Gen ~ litters_random3$Species, scale=1)
litters_random3$Individual.F <- litters_random3$F

litters_random4 <- as.data.frame(litters_random4)
litters_random4$Sire.age.at.breeding <- scale_by(litters_random4$Sire.age.at.breeding ~ litters_random4$Species, scale=1)
litters_random4$Sire.F <- scale_by(litters_random4$Sire.F ~ litters_random4$Species, scale=1)
litters_random4$Sire.Gen <- scale_by(litters_random4$Sire.Gen ~ litters_random4$Species, scale=1)
litters_random4$Dam.age.at.breeding <- scale_by(litters_random4$Dam.age.at.breeding ~ litters_random4$Species, scale=1)
litters_random4$Dam.F <- scale_by(litters_random4$Dam.F ~ litters_random4$Species, scale=1)
litters_random4$Dam.Gen <- scale_by(litters_random4$Dam.Gen ~ litters_random4$Species, scale=1)
litters_random4$F <- scale_by(litters_random4$F ~ litters_random4$Species, scale=1)
litters_random4$Gen <- scale_by(litters_random4$Gen ~ litters_random4$Species, scale=1)
litters_random4$Individual.F <- litters_random4$F

litters_random5 <- as.data.frame(litters_random5)
litters_random5$Sire.age.at.breeding <- scale_by(litters_random5$Sire.age.at.breeding ~ litters_random5$Species, scale=1)
litters_random5$Sire.F <- scale_by(litters_random5$Sire.F ~ litters_random5$Species, scale=1)
litters_random5$Sire.Gen <- scale_by(litters_random5$Sire.Gen ~ litters_random5$Species, scale=1)
litters_random5$Dam.age.at.breeding <- scale_by(litters_random5$Dam.age.at.breeding ~ litters_random5$Species, scale=1)
litters_random5$Dam.F <- scale_by(litters_random5$Dam.F ~ litters_random5$Species, scale=1)
litters_random5$Dam.Gen <- scale_by(litters_random5$Dam.Gen ~ litters_random5$Species, scale=1)
litters_random5$F <- scale_by(litters_random5$F ~ litters_random5$Species, scale=1)
litters_random5$Gen <- scale_by(litters_random5$Gen ~ litters_random5$Species, scale=1)
litters_random5$Individual.F <- litters_random5$F
```

Now run overall model with unique Dam/BirthDate combo (loosely defines litter)
```{r}
litter.a.lev <- glmer(Survival ~ Dam.Gen + Sire.Gen + Dam.age.at.breeding + Sire.age.at.breeding + Dam.F + Sire.F + Individual.F + (1|Species/BPROGRAM) + (1|Species:Year), data=litters_random, family="binomial")
# save(litter.a.lev, file="R output//litter.a.lev.Rdata")
load("R output//litter.a.lev.Rdata")
summary(litter.a.lev)

litter.a.lev2 <- glmer(Survival ~ Dam.Gen + Sire.Gen + Dam.age.at.breeding + Sire.age.at.breeding + Dam.F + Sire.F + Individual.F + (1|Species/BPROGRAM) + (1|Species:Year), data=litters_random2, family="binomial")
# save(litter.a.lev2, file="R output//litter.a.lev2.Rdata")
load("R output//litter.a.lev2.Rdata")
summary(litter.a.lev2)

litter.a.lev3 <- glmer(Survival ~ Dam.Gen + Sire.Gen + Dam.age.at.breeding + Sire.age.at.breeding + Dam.F + Sire.F + Individual.F + (1|Species/BPROGRAM) + (1|Species:Year), data=litters_random3, family="binomial")
# save(litter.a.lev3, file="R output//litter.a.lev3.Rdata")
load("R output//litter.a.lev3.Rdata")
summary(litter.a.lev3)

litter.a.lev4 <- glmer(Survival ~ Dam.Gen + Sire.Gen + Dam.age.at.breeding + Sire.age.at.breeding + Dam.F + Sire.F + Individual.F + (1|Species/BPROGRAM) + (1|Species:Year), data=litters_random4, family="binomial")
# save(litter.a.lev4, file="R output//litter.a.lev4.Rdata")
load("R output//litter.a.lev4.Rdata")
summary(litter.a.lev4)

litter.a.lev5 <- glmer(Survival ~ Dam.Gen + Sire.Gen + Dam.age.at.breeding + Sire.age.at.breeding + Dam.F + Sire.F + Individual.F + (1|Species/BPROGRAM) + (1|Species:Year), data=litters_random5, family="binomial")
# save(litter.a.lev5, file="R output//litter.a.lev5.Rdata")
load("R output//litter.a.lev5.Rdata")
summary(litter.a.lev5)
```

Model averaging:
```{r}
options(na.action = "na.fail")
model.set.litter.a.lev <- dredge(litter.a.lev, trace=2)
# save(model.set.litter.a.lev, file="R output//model.set.litter.a.lev.Rdata")
load("R output//model.set.litter.a.lev.Rdata")
model.set.litter.a.lev #obtain AICc, delta and weight
top.models.litter.a.lev <- get.models(model.set.litter.a.lev, subset=delta < 2)
# save(top.models.litter.a.lev, file="R output//top.models.litter.a.lev.Rdata")
load("R output//top.models.litter.a.lev.Rdata")
A.litter.lev <- model.avg(top.models.litter.a.lev)
m.avg.litter.lev <- (summary(A.litter.lev))
m.avg.litter.lev

model.set.litter.a.lev2 <- dredge(litter.a.lev2, trace=2)
# save(model.set.litter.a.lev2, file="R output//model.set.litter.a.lev2.Rdata")
load("R output//model.set.litter.a.lev2.Rdata")
model.set.litter.a.lev2 #obtain AICc, delta and weight
top.models.litter.a.lev2 <- get.models(model.set.litter.a.lev2, subset=delta < 2)
# save(top.models.litter.a.lev2, file="R output//top.models.litter.a.lev2.Rdata")
load("R output//top.models.litter.a.lev2.Rdata")
A.litter.lev2 <- model.avg(top.models.litter.a.lev2)
m.avg.litter.lev2 <- (summary(A.litter.lev2))
m.avg.litter.lev2

model.set.litter.a.lev3 <- dredge(litter.a.lev3, trace=2)
# save(model.set.litter.a.lev3, file="R output//model.set.litter.a.lev3.Rdata")
load("R output//model.set.litter.a.lev3.Rdata")
model.set.litter.a.lev3 #obtain AICc, delta, weight
top.models.litter.a.lev3 <- get.models(model.set.litter.a.lev3, subset=delta < 2)
# save(top.models.litter.a.lev3, file="R output//top.models.litter.a.lev3.Rdata")
load("R output//top.models.litter.a.lev3.Rdata")
A.litter.lev3 <- model.avg(top.models.litter.a.lev3)
m.avg.litter.lev3 <- (summary(A.litter.lev3))
m.avg.litter.lev3

model.set.litter.a.lev4 <- dredge(litter.a.lev4, trace=2)
# save(model.set.litter.a.lev4, file="R output//model.set.litter.a.lev4.Rdata")
load("R output//model.set.litter.a.lev4.Rdata")
model.set.litter.a.lev4 #obtain AICc, delta, weight
top.models.litter.a.lev4 <- get.models(model.set.litter.a.lev4, subset=delta < 2)
# save(top.models.litter.a.lev4, file="R output//top.models.litter.a.lev4.Rdata")
load("R output//top.models.litter.a.lev4.Rdata")
A.litter.lev4 <- model.avg(top.models.litter.a.lev4)
m.avg.litter.lev4 <- (summary(A.litter.lev4))
m.avg.litter.lev4

model.set.litter.a.lev5 <- dredge(litter.a.lev5, trace=2)
# save(model.set.litter.a.lev5, file="R output//model.set.litter.a.lev5.Rdata")
load("R output//model.set.litter.a.lev5.Rdata")
model.set.litter.a.lev5
top.models.litter.a.lev5 <- get.models(model.set.litter.a.lev5, subset=delta < 2)
# save(top.models.litter.a.lev5, file="R output//top.models.litter.a.lev5.Rdata")
load("R output//top.models.litter.a.lev5.Rdata")
A.litter.lev5 <- model.avg(top.models.litter.a.lev5)
m.avg.litter.lev5 <- (summary(A.litter.lev5))
m.avg.litter.lev5
```

Estimate mean from 5 x random litter selection (use adjusted SE):
```{r}
se <- function(x) {
  sqrt(var(x)/length(x))
}

intercept.e <- mean(m.avg.litter.lev$coefmat.subset[1,1], m.avg.litter.lev2$coefmat.subset[1,1], m.avg.litter.lev3$coefmat.subset[1,1], m.avg.litter.lev4$coefmat.subset[1,1], m.avg.litter.lev5$coefmat.subset[1,1])
intercept.e
intercept.se <- mean(m.avg.litter.lev$coefmat.subset[1,3], m.avg.litter.lev2$coefmat.subset[1,3], m.avg.litter.lev3$coefmat.subset[1,3], m.avg.litter.lev4$coefmat.subset[1,3], m.avg.litter.lev5$coefmat.subset[1,3])
intercept.se

m.avg.litter.lev$coefmat.subset #da, fi, sa, sg, dg, sf, df
m.avg.litter.lev2$coefmat.subset #da, fi, sa, sg, sf, df, dg
m.avg.litter.lev3$coefmat.subset #da, fi, sa, sg, dg, df, sf
m.avg.litter.lev4$coefmat.subset #da, fi, sa, sg, sf, dg, df
m.avg.litter.lev5$coefmat.subset #da, fi, sa, sg, sf, dg, df

#dam.age.at.breeding
da.1 <- m.avg.litter.lev$coefmat.subset[2,1]
da.2 <- m.avg.litter.lev2$coefmat.subset[2,1]
da.3 <- m.avg.litter.lev3$coefmat.subset[2,1]
da.4 <- m.avg.litter.lev3$coefmat.subset[2,1]
da.5 <- m.avg.litter.lev5$coefmat.subset[2,1]
da <- c(da.1,da.2,da.3,da.4,da.5)
da.mean <- mean(da)
da.sd <- sd(da)
da.se <- se(da)

#individual.f
fi.1 <- m.avg.litter.lev$coefmat.subset[3,1]
fi.2 <- m.avg.litter.lev2$coefmat.subset[3,1]
fi.3 <- m.avg.litter.lev3$coefmat.subset[3,1]
fi.4 <- m.avg.litter.lev4$coefmat.subset[3,1]
fi.5 <- m.avg.litter.lev5$coefmat.subset[3,1]
fi <- c(fi.1,fi.2,fi.3,fi.4,fi.5)
fi.mean <- mean(fi)
fi.sd <- sd(fi)
fi.se <- se(fi)

#sire.age.at.breeding
sa.1 <- m.avg.litter.lev$coefmat.subset[4,1]
sa.2 <- m.avg.litter.lev2$coefmat.subset[4,1]
sa.3 <- m.avg.litter.lev3$coefmat.subset[4,1]
sa.4 <- m.avg.litter.lev4$coefmat.subset[4,1]
sa.5 <- m.avg.litter.lev5$coefmat.subset[4,1]
sa <- c(sa.1,sa.2,sa.3,sa.4,sa.5)
sa.mean <- mean(sa)
sa.sd <- sd(sa)
sa.se <- se(sa)

#sire.gen
sg.1 <- m.avg.litter.lev$coefmat.subset[5,1]
sg.2 <- m.avg.litter.lev2$coefmat.subset[5,1]
sg.3 <- m.avg.litter.lev3$coefmat.subset[5,1]
sg.4 <- m.avg.litter.lev4$coefmat.subset[5,1]
sg.5 <- m.avg.litter.lev5$coefmat.subset[5,1]
sg <- c(sg.1,sg.2,sg.3,sg.4,sg.5)
sg.mean <- mean(sg)
sg.sd <- sd(sg)
sg.se <- se(sg)

#sire.f - check column order as doesn't all match
sf.1 <- m.avg.litter.lev$coefmat.subset[7,1]
sf.2 <- m.avg.litter.lev2$coefmat.subset[6,1]
sf.3 <- m.avg.litter.lev3$coefmat.subset[8,1]
sf.4 <- m.avg.litter.lev4$coefmat.subset[6,1]
sf.5 <- m.avg.litter.lev5$coefmat.subset[6,1]
sf <- c(sf.1,sf.2,sf.3,sf.4,sf.5)
sf.mean <- mean(sf)
sf.sd <- sd(sf)
sf.se <- se(sf)

#dam.f - check column order as doesn't all match
df.1 <- m.avg.litter.lev$coefmat.subset[8,1]
df.2 <- m.avg.litter.lev2$coefmat.subset[7,1]
df.3 <- m.avg.litter.lev3$coefmat.subset[7,1]
df.4 <- m.avg.litter.lev4$coefmat.subset[8,1]
df.5 <- m.avg.litter.lev5$coefmat.subset[8,1]
df <- c(df.1,df.2,df.3,df.4,df.5)
df.mean <- mean(df)
df.sd <- sd(df)
df.se <- se(df)

#dam.gen - check column order as doesn't match
dg.1 <- m.avg.litter.lev$coefmat.subset[6,1]
dg.2 <- m.avg.litter.lev2$coefmat.subset[8,1]
dg.3 <- m.avg.litter.lev3$coefmat.subset[6,1]
dg.4 <- m.avg.litter.lev4$coefmat.subset[7,1]
dg.5 <- m.avg.litter.lev5$coefmat.subset[7,1]
dg <- c(dg.1,dg.2,dg.3,dg.4,dg.5)
dg.mean <- mean(dg)
dg.sd <- sd(dg)
dg.se <- se(dg)
```

Calculate the mean SE:
```{r}
#dam.age.at.breeding
se.da.1 <- m.avg.litter.lev$coefmat.subset[2,3]
se.da.2 <- m.avg.litter.lev2$coefmat.subset[2,3]
se.da.3 <- m.avg.litter.lev3$coefmat.subset[2,3]
se.da.4 <- m.avg.litter.lev3$coefmat.subset[2,3]
se.da.5 <- m.avg.litter.lev5$coefmat.subset[2,3]
se.da <- c(se.da.1,se.da.2,se.da.3,se.da.4,se.da.5)
se.da.mean <- mean(se.da)

#individual.f
se.fi.1 <- m.avg.litter.lev$coefmat.subset[3,3]
se.fi.2 <- m.avg.litter.lev2$coefmat.subset[3,3]
se.fi.3 <- m.avg.litter.lev3$coefmat.subset[3,3]
se.fi.4 <- m.avg.litter.lev4$coefmat.subset[3,3]
se.fi.5 <- m.avg.litter.lev5$coefmat.subset[3,3]
se.fi <- c(se.fi.1,se.fi.2,se.fi.3,se.fi.4,se.fi.5)
se.fi.mean <- mean(se.fi)

#sire.age.at.breeding
se.sa.1 <- m.avg.litter.lev$coefmat.subset[4,3]
se.sa.2 <- m.avg.litter.lev2$coefmat.subset[4,3]
se.sa.3 <- m.avg.litter.lev3$coefmat.subset[4,3]
se.sa.4 <- m.avg.litter.lev4$coefmat.subset[4,3]
se.sa.5 <- m.avg.litter.lev5$coefmat.subset[4,3]
se.sa <- c(se.sa.1,se.sa.2,se.sa.3,se.sa.4,se.sa.5)
se.sa.mean <- mean(se.sa)

#sire.gen
se.sg.1 <- m.avg.litter.lev$coefmat.subset[5,3]
se.sg.2 <- m.avg.litter.lev2$coefmat.subset[5,3]
se.sg.3 <- m.avg.litter.lev3$coefmat.subset[5,3]
se.sg.4 <- m.avg.litter.lev4$coefmat.subset[5,3]
se.sg.5 <- m.avg.litter.lev5$coefmat.subset[5,3]
se.sg <- c(se.sg.1,se.sg.2,se.sg.3,se.sg.4,se.sg.5)
se.sg.mean <- mean(se.sg)

#sire.f - check column order as doesn't all match
se.sf.1 <- m.avg.litter.lev$coefmat.subset[7,3]
se.sf.2 <- m.avg.litter.lev2$coefmat.subset[6,3]
se.sf.3 <- m.avg.litter.lev3$coefmat.subset[8,3]
se.sf.4 <- m.avg.litter.lev4$coefmat.subset[6,3]
se.sf.5 <- m.avg.litter.lev5$coefmat.subset[6,3]
se.sf <- c(se.sf.1,se.sf.2,se.sf.3,se.sf.4,se.sf.5)
se.sf.mean <- mean(se.sf)

#dam.f - check column order as doesn't all match
se.df.1 <- m.avg.litter.lev$coefmat.subset[8,3]
se.df.2 <- m.avg.litter.lev2$coefmat.subset[7,3]
se.df.3 <- m.avg.litter.lev3$coefmat.subset[7,3]
se.df.4 <- m.avg.litter.lev4$coefmat.subset[8,3]
se.df.5 <- m.avg.litter.lev5$coefmat.subset[8,3]
se.df <- c(se.df.1,se.df.2,se.df.3,se.df.4,se.df.5)
se.df.mean <- mean(se.df)

#dam.gen - check column order as doesn't match
se.dg.1 <- m.avg.litter.lev$coefmat.subset[6,3]
se.dg.2 <- m.avg.litter.lev2$coefmat.subset[8,3]
se.dg.3 <- m.avg.litter.lev3$coefmat.subset[6,3]
se.dg.4 <- m.avg.litter.lev4$coefmat.subset[7,3]
se.dg.5 <- m.avg.litter.lev5$coefmat.subset[7,3]
se.dg <- c(se.dg.1,se.dg.2,se.dg.3,se.dg.4,se.dg.5)
se.dg.mean <- mean(se.dg)
```

##Obtain 95% CI estimates for all models

95% CI = mean +/- (1.96*SE)

For sensitivity testing model (N = 37,484):
```{r}
o <- m.avg.lev$coefmat.subset
o #da, dg, fi, sa, sg, df, sf
#use adjusted SE

o.intercept.e <- o[1,1]
o.intercept.se <- o[1,3]
o.intercept.lci <- o.intercept.e - (1.96*o.intercept.se)
o.intercept.uci <- o.intercept.e + (1.96*o.intercept.se)
o.da.e <- o[2,1]
o.da.se <- o[2,3]
o.da.lci <- o.da.e - (1.96*o.da.se)
o.da.uci <- o.da.e + (1.96*o.da.se)
o.df.e <- o[7,1]
o.df.se <- o[7,3]
o.df.lci <- o.df.e - (1.96*o.df.se)
o.df.uci <- o.df.e + (1.96*o.df.se)
o.dg.e <- o[3,1]
o.dg.se <- o[3,3]
o.dg.lci <- o.dg.e - (1.96*o.dg.se)
o.dg.uci <- o.dg.e + (1.96*o.dg.se)
o.fi.e <- o[4,1]
o.fi.se <- o[4,3]
o.fi.lci <- o.fi.e - (1.96*o.fi.se)
o.fi.uci <- o.fi.e + (1.96*o.fi.se)
o.sa.e <- o[5,1]
o.sa.se <- o[5,3]
o.sa.lci <- o.sa.e - (1.96*o.sa.se)
o.sa.uci <- o.sa.e + (1.96*o.sa.se)
o.sg.e <- o[6,1]
o.sg.se <- o[6,3]
o.sg.lci <- o.sg.e - (1.96*o.sg.se)
o.sg.uci <- o.sg.e + (1.96*o.sg.se)
o.sf.e <- o[8,1]
o.sf.se <- o[8,3]
o.sf.lci <- o.sf.e - (1.96*o.sf.se)
o.sf.uci <- o.sf.e + (1.96*o.sf.se)
```

For sensitivity testing G2+ model (N = 27,734):
```{r}
n.o <- m.avg.noz$coefmat.subset
n.o #da, dg, fi, sa, sg, df, sf

n.o.intercept.e <- n.o[1,1]
n.o.intercept.se <- n.o[1,3]
n.o.intercept.lci <- n.o.intercept.e - (1.96*n.o.intercept.se)
n.o.intercept.uci <- n.o.intercept.e + (1.96*n.o.intercept.se)
n.o.da.e <- n.o[2,1]
n.o.da.se <- n.o[2,3]
n.o.da.lci <- n.o.da.e - (1.96*n.o.da.se)
n.o.da.uci <- n.o.da.e + (1.96*n.o.da.se)
n.o.df.e <- n.o[7,1]
n.o.df.se <- n.o[7,3]
n.o.df.lci <- n.o.df.e - (1.96*n.o.df.se)
n.o.df.uci <- n.o.df.e + (1.96*n.o.df.se)
n.o.dg.e <- n.o[3,1]
n.o.dg.se <- n.o[3,3]
n.o.dg.lci <- n.o.dg.e - (1.96*n.o.dg.se)
n.o.dg.uci <- n.o.dg.e + (1.96*n.o.dg.se)
n.o.fi.e <- n.o[4,1]
n.o.fi.se <- n.o[4,3]
n.o.fi.lci <- n.o.fi.e - (1.96*n.o.fi.se)
n.o.fi.uci <- n.o.fi.e + (1.96*n.o.fi.se)
n.o.sa.e <- n.o[5,1]
n.o.sa.se <- n.o[5,3]
n.o.sa.lci <- n.o.sa.e - (1.96*n.o.sa.se)
n.o.sa.uci <- n.o.sa.e + (1.96*n.o.sa.se)
n.o.sg.e <- n.o[6,1]
n.o.sg.se <- n.o[6,3]
n.o.sg.lci <- n.o.sg.e - (1.96*n.o.sg.se)
n.o.sg.uci <- n.o.sg.e + (1.96*n.o.sg.se)
n.o.sf.e <- n.o[8,1]
n.o.sf.se <- n.o[8,3]
n.o.sf.lci <- n.o.sf.e - (1.96*n.o.sf.se)
n.o.sf.uci <- n.o.sf.e + (1.96*n.o.sf.se)
```

Overall effects (independent litter-mate) model (N = 21,282):
```{r}
intercept.e <- mean(m.avg.litter.lev$coefmat.subset[1,1], m.avg.litter.lev2$coefmat.subset[1,1], m.avg.litter.lev3$coefmat.subset[1,1], m.avg.litter.lev4$coefmat.subset[1,1], m.avg.litter.lev5$coefmat.subset[1,1])
intercept.e
intercept.se <- mean(m.avg.litter.lev$coefmat.subset[1,3], m.avg.litter.lev2$coefmat.subset[1,3], m.avg.litter.lev3$coefmat.subset[1,3], m.avg.litter.lev4$coefmat.subset[1,3], m.avg.litter.lev5$coefmat.subset[1,3])
intercept.se

intercept.lci <- intercept.e - (1.96*intercept.se)
intercept.uci <- intercept.e + (1.96*intercept.se)

da.lci <- da.mean - (1.96*se.da.mean)
da.uci <- da.mean + (1.96*se.da.mean)
fi.lci <- fi.mean - (1.96*se.fi.mean)
fi.uci <- fi.mean + (1.96*se.fi.mean)
sa.lci <- sa.mean - (1.96*se.sa.mean)
sa.uci <- sa.mean + (1.96*se.sa.mean)
sg.lci <- sg.mean - (1.96*se.sg.mean)
sg.uci <- sg.mean + (1.96*se.sg.mean)
sf.lci <- sf.mean - (1.96*se.sf.mean)
sf.uci <- sf.mean + (1.96*se.sf.mean)
df.lci <- df.mean - (1.96*se.df.mean)
df.uci <- df.mean + (1.96*se.df.mean)
dg.lci <- dg.mean - (1.96*se.dg.mean)
dg.uci <- dg.mean + (1.96*se.dg.mean)
```


#Generation G2+ model with independent littermates
For each of the five random-litter mate datasets, fit the G2+ (no gen 0 parents) model. Some have slightly more observations (16,514 - 16,516) due to the way of classifying litters as shared female (may have selected litter mate with different sire that happens to be wild-born).
```{r}
load("R output//litters_random.Rdata")
nrow(litters_random) #21282
litters_random <- as.data.frame(litters_random)
litters_random_f2 <- litters_random[which(litters_random$Sire.Gen > 0 & litters_random$Dam.Gen > 0),]
nrow(litters_random_f2) #16514

load("R output//litters_random2.Rdata")
litters_random2 <- as.data.frame(litters_random2)
litters_random2_f2 <- litters_random2[which(litters_random2$Sire.Gen > 0 & litters_random2$Dam.Gen > 0),]
nrow(litters_random2_f2) #16515

load("R output//litters_random3.Rdata")
litters_random3 <- as.data.frame(litters_random3)
litters_random3_f2 <- litters_random3[which(litters_random3$Sire.Gen > 0 & litters_random3$Dam.Gen > 0),]
nrow(litters_random3_f2) #16516

load("R output//litters_random4.Rdata")
litters_random4 <- as.data.frame(litters_random4)
litters_random4_f2 <- litters_random4[which(litters_random4$Sire.Gen > 0 & litters_random4$Dam.Gen > 0),]
nrow(litters_random4_f2) #16515

load("R output//litters_random5.Rdata")
litters_random5 <- as.data.frame(litters_random5)
litters_random5_f2 <- litters_random5[which(litters_random5$Sire.Gen > 0 & litters_random5$Dam.Gen > 0),]
nrow(litters_random5_f2) #16514
```

Now standardise each dataset:
```{r}
litters_random_f2$Sire.age.at.breeding <- scale_by(litters_random_f2$Sire.age.at.breeding ~ litters_random_f2$Species, scale=1)
litters_random_f2$Sire.F <- scale_by(litters_random_f2$Sire.F ~ litters_random_f2$Species, scale=1)
litters_random_f2$Sire.Gen <- scale_by(litters_random_f2$Sire.Gen ~ litters_random_f2$Species, scale=1)
litters_random_f2$Dam.age.at.breeding <- scale_by(litters_random_f2$Dam.age.at.breeding ~ litters_random_f2$Species, scale=1)
litters_random_f2$Dam.F <- scale_by(litters_random_f2$Dam.F ~ litters_random_f2$Species, scale=1)
litters_random_f2$Dam.Gen <- scale_by(litters_random_f2$Dam.Gen ~ litters_random_f2$Species, scale=1)
litters_random_f2$F <- scale_by(litters_random_f2$F ~ litters_random_f2$Species, scale=1)
litters_random_f2$Gen <- scale_by(litters_random_f2$Gen ~ litters_random_f2$Species, scale=1)
litters_random_f2$Individual.F <- litters_random_f2$F

litters_random2_f2$Sire.age.at.breeding <- scale_by(litters_random2_f2$Sire.age.at.breeding ~ litters_random2_f2$Species, scale=1)
litters_random2_f2$Sire.F <- scale_by(litters_random2_f2$Sire.F ~ litters_random2_f2$Species, scale=1)
litters_random2_f2$Sire.Gen <- scale_by(litters_random2_f2$Sire.Gen ~ litters_random2_f2$Species, scale=1)
litters_random2_f2$Dam.age.at.breeding <- scale_by(litters_random2_f2$Dam.age.at.breeding ~ litters_random2_f2$Species, scale=1)
litters_random2_f2$Dam.F <- scale_by(litters_random2_f2$Dam.F ~ litters_random2_f2$Species, scale=1)
litters_random2_f2$Dam.Gen <- scale_by(litters_random2_f2$Dam.Gen ~ litters_random2_f2$Species, scale=1)
litters_random2_f2$F <- scale_by(litters_random2_f2$F ~ litters_random2_f2$Species, scale=1)
litters_random2_f2$Gen <- scale_by(litters_random2_f2$Gen ~ litters_random2_f2$Species, scale=1)
litters_random2_f2$Individual.F <- litters_random2_f2$F

litters_random3_f2$Sire.age.at.breeding <- scale_by(litters_random3_f2$Sire.age.at.breeding ~ litters_random3_f2$Species, scale=1)
litters_random3_f2$Sire.F <- scale_by(litters_random3_f2$Sire.F ~ litters_random3_f2$Species, scale=1)
litters_random3_f2$Sire.Gen <- scale_by(litters_random3_f2$Sire.Gen ~ litters_random3_f2$Species, scale=1)
litters_random3_f2$Dam.age.at.breeding <- scale_by(litters_random3_f2$Dam.age.at.breeding ~ litters_random3_f2$Species, scale=1)
litters_random3_f2$Dam.F <- scale_by(litters_random3_f2$Dam.F ~ litters_random3_f2$Species, scale=1)
litters_random3_f2$Dam.Gen <- scale_by(litters_random3_f2$Dam.Gen ~ litters_random3_f2$Species, scale=1)
litters_random3_f2$F <- scale_by(litters_random3_f2$F ~ litters_random3_f2$Species, scale=1)
litters_random3_f2$Gen <- scale_by(litters_random3_f2$Gen ~ litters_random3_f2$Species, scale=1)
litters_random3_f2$Individual.F <- litters_random3_f2$F

litters_random4_f2$Sire.age.at.breeding <- scale_by(litters_random4_f2$Sire.age.at.breeding ~ litters_random4_f2$Species, scale=1)
litters_random4_f2$Sire.F <- scale_by(litters_random4_f2$Sire.F ~ litters_random4_f2$Species, scale=1)
litters_random4_f2$Sire.Gen <- scale_by(litters_random4_f2$Sire.Gen ~ litters_random4_f2$Species, scale=1)
litters_random4_f2$Dam.age.at.breeding <- scale_by(litters_random4_f2$Dam.age.at.breeding ~ litters_random4_f2$Species, scale=1)
litters_random4_f2$Dam.F <- scale_by(litters_random4_f2$Dam.F ~ litters_random4_f2$Species, scale=1)
litters_random4_f2$Dam.Gen <- scale_by(litters_random4_f2$Dam.Gen ~ litters_random4_f2$Species, scale=1)
litters_random4_f2$F <- scale_by(litters_random4_f2$F ~ litters_random4_f2$Species, scale=1)
litters_random4_f2$Gen <- scale_by(litters_random4_f2$Gen ~ litters_random4_f2$Species, scale=1)
litters_random4_f2$Individual.F <- litters_random4_f2$F

litters_random5_f2$Sire.age.at.breeding <- scale_by(litters_random5_f2$Sire.age.at.breeding ~ litters_random5_f2$Species, scale=1)
litters_random5_f2$Sire.F <- scale_by(litters_random5_f2$Sire.F ~ litters_random5_f2$Species, scale=1)
litters_random5_f2$Sire.Gen <- scale_by(litters_random5_f2$Sire.Gen ~ litters_random5_f2$Species, scale=1)
litters_random5_f2$Dam.age.at.breeding <- scale_by(litters_random5_f2$Dam.age.at.breeding ~ litters_random5_f2$Species, scale=1)
litters_random5_f2$Dam.F <- scale_by(litters_random5_f2$Dam.F ~ litters_random5_f2$Species, scale=1)
litters_random5_f2$Dam.Gen <- scale_by(litters_random5_f2$Dam.Gen ~ litters_random5_f2$Species, scale=1)
litters_random5_f2$F <- scale_by(litters_random5_f2$F ~ litters_random5_f2$Species, scale=1)
litters_random5_f2$Gen <- scale_by(litters_random5_f2$Gen ~ litters_random5_f2$Species, scale=1)
litters_random5_f2$Individual.F <- litters_random5_f2$F
```

Fit G2+ models for each dataset:
```{r}
litter1_f2 <- glmer(Survival ~ Dam.Gen + Sire.Gen + Dam.age.at.breeding + Sire.age.at.breeding + Dam.F + Sire.F + Individual.F + (1|Species/BPROGRAM) + (1|Species:Year), data=litters_random_f2, family="binomial")
# save(litter1_f2, file="R output//litter1_f2.Rdata")
load("R output//litter1_f2.Rdata")

litter2_f2 <- glmer(Survival ~ Dam.Gen + Sire.Gen + Dam.age.at.breeding + Sire.age.at.breeding + Dam.F + Sire.F + Individual.F + (1|Species/BPROGRAM) + (1|Species:Year), data=litters_random2_f2, family="binomial")
# save(litter2_f2, file="R output//litter2_f2.Rdata")
load("R output//litter2_f2.Rdata")

litter3_f2 <- glmer(Survival ~ Dam.Gen + Sire.Gen + Dam.age.at.breeding + Sire.age.at.breeding + Dam.F + Sire.F + Individual.F + (1|Species/BPROGRAM) + (1|Species:Year), data=litters_random3_f2, family="binomial")
# save(litter3_f2, file="R output//litter3_f2.Rdata")
load("R output//litter3_f2.Rdata")

litter4_f2 <- glmer(Survival ~ Dam.Gen + Sire.Gen + Dam.age.at.breeding + Sire.age.at.breeding + Dam.F + Sire.F + Individual.F + (1|Species/BPROGRAM) + (1|Species:Year), data=litters_random4_f2, family="binomial")
# save(litter4_f2, file="R output//litter4_f2.Rdata")
load("R output//litter4_f2.Rdata")

litter5_f2 <- glmer(Survival ~ Dam.Gen + Sire.Gen + Dam.age.at.breeding + Sire.age.at.breeding + Dam.F + Sire.F + Individual.F + (1|Species/BPROGRAM) + (1|Species:Year), data=litters_random5_f2, family="binomial")
# save(litter5_f2, file="R output//litter5_f2.Rdata")
load("R output//litter5_f2.Rdata")
```

Model summaries:
```{r}
f2.1 <- summary(litter1_f2)$coefficients #dam gen, sire gen, dam age, sire age, dam f, sire f, individual f
f2.2 <- summary(litter2_f2)$coefficients
f2.3 <- summary(litter3_f2)$coefficients
f2.4 <- summary(litter4_f2)$coefficients
f2.5 <- summary(litter5_f2)$coefficients
```

Pool estimates from 5 x random litter subsets for G2+ models:
```{r}
#dam age at breeding
da.f2 <- c(f2.1[4,1], f2.2[4,1], f2.3[4,1], f2.4[4,1], f2.5[4,1])
da.f2.mean <- mean(da.f2)
se.da.f2 <- c(f2.1[4,2], f2.2[4,2], f2.3[4,2], f2.4[4,2], f2.5[4,2])
se.da.f2.mean <- mean(se.da.f2)

#individual F
fi.f2 <- c(f2.1[8,1], f2.2[8,1], f2.3[8,1], f2.4[8,1], f2.5[8,1])
fi.f2.mean <- mean(fi.f2)
se.fi.f2 <- c(f2.1[8,2], f2.2[8,2], f2.3[8,2], f2.4[8,2], f2.5[8,2])
se.fi.f2.mean <- mean(se.fi.f2)

#sire age at breeding
sa.f2 <- c(f2.1[5,1], f2.2[5,1], f2.3[5,1], f2.4[5,1], f2.5[5,1])
sa.f2.mean <- mean(sa.f2)
se.sa.f2 <- c(f2.1[5,2], f2.2[5,2], f2.3[5,2], f2.4[5,2], f2.5[5,2])
se.sa.f2.mean <- mean(se.sa.f2)

#sire gen
sg.f2 <- c(f2.1[3,1], f2.2[3,1], f2.3[3,1], f2.4[3,1], f2.5[3,1])
sg.f2.mean <- mean(sg.f2)
se.sg.f2 <- c(f2.1[3,2], f2.2[3,2], f2.3[3,2], f2.4[3,2], f2.5[3,2])
se.sg.f2.mean <- mean(se.sg.f2)

#sire f
sf.f2 <- c(f2.1[7,1], f2.2[7,1], f2.3[7,1], f2.4[7,1], f2.5[7,1])
sf.f2.mean <- mean(sf.f2)
se.sf.f2 <- c(f2.1[7,2], f2.2[7,2], f2.3[7,2], f2.4[7,2], f2.5[7,2])
se.sf.f2.mean <- mean(se.sf.f2)

#dam f
df.f2 <- c(f2.1[6,1], f2.2[6,1], f2.3[6,1], f2.4[6,1], f2.5[6,1])
df.f2.mean <- mean(df.f2)
se.df.f2 <- c(f2.1[6,2], f2.2[6,2], f2.3[6,2], f2.4[6,2], f2.5[6,2])
se.df.f2.mean <- mean(se.df.f2)

#dam gen
dg.f2 <- c(f2.1[2,1], f2.2[2,1], f2.3[2,1], f2.4[2,1], f2.5[2,1])
dg.f2.mean <- mean(dg.f2)
se.dg.f2 <- c(f2.1[2,2], f2.2[2,2], f2.3[2,2], f2.4[2,2], f2.5[2,2])
se.dg.f2.mean <- mean(se.dg.f2)
```

Make vector of means and SEs:
```{r}
lit_f2.means <- c(da.f2.mean, sa.f2.mean, dg.f2.mean, sg.f2.mean, df.f2.mean, sf.f2.mean, fi.f2.mean)
lit_f2.lower <- c(da.f2.mean - se.da.f2.mean, sa.f2.mean - se.sa.f2.mean, dg.f2.mean - se.dg.f2.mean, sg.f2.mean - se.sg.f2.mean,df.f2.mean - se.df.f2.mean, sf.f2.mean - se.sf.f2.mean, fi.f2.mean - se.fi.f2.mean)
lit_f2.upper <- c(da.f2.mean + se.da.f2.mean, sa.f2.mean + se.sa.f2.mean, dg.f2.mean + se.dg.f2.mean, sg.f2.mean + se.sg.f2.mean,df.f2.mean + se.df.f2.mean, sf.f2.mean + se.sf.f2.mean, fi.f2.mean + se.fi.f2.mean)
lit_f2.se <- c(se.da.f2.mean, se.sa.f2.mean, se.dg.f2.mean, se.sg.f2.mean, se.df.f2.mean, se.sf.f2.mean, se.fi.f2.mean)
```

Mean estimate, mean SE and 95% CI:
```{r}
#mean estimates
int.f2 <- c(f2.1[1,1], f2.2[1,1], f2.3[1,1], f2.4[1,1], f2.5[1,1])
int.f2.mean <- mean(int.f2)

#mean SEs
se.int.f2 <- c(f2.1[1,2], f2.2[1,2], f2.3[1,2], f2.4[1,2], f2.5[1,2])
se.int.f2.mean <- mean(se.int.f2)

#95% CIs:
f2.intercept.lci <- int.f2.mean - (1.96*se.int.f2.mean)
f2.intercept.uci <- int.f2.mean + (1.96*se.int.f2.mean)
f2.da.lci <- da.f2.mean - (1.96*se.da.f2.mean)
f2.da.uci <- da.f2.mean + (1.96*se.da.f2.mean)
f2.df.lci <- df.f2.mean - (1.96*se.df.f2.mean)
f2.df.uci <- df.f2.mean + (1.96*se.df.f2.mean)
f2.dg.lci <- dg.f2.mean - (1.96*se.dg.f2.mean)
f2.dg.uci <- dg.f2.mean + (1.96*se.dg.f2.mean)
f2.sa.lci <- sa.f2.mean - (1.96*se.sa.f2.mean)
f2.sa.uci <- sa.f2.mean + (1.96*se.sa.f2.mean)
f2.sf.lci <- sf.f2.mean - (1.96*se.sf.f2.mean)
f2.sf.uci <- sf.f2.mean + (1.96*se.sf.f2.mean)
f2.sg.lci <- sg.f2.mean - (1.96*se.sg.f2.mean)
f2.sg.uci <- sg.f2.mean + (1.96*se.sg.f2.mean)
f2.fi.lci <- fi.f2.mean - (1.96*se.fi.f2.mean)
f2.fi.uci <- fi.f2.mean + (1.96*se.fi.f2.mean)
```

###Figure 1: Model estimates forest plot with 95% CIs:
```{r}
options(na.action = 'na.omit')
#original model - dam age, dam gen, ind f, sire age, sire gen, dam f, sire f
a.lev.means <- c(m.avg.lev$coefmat.subset[2:8,1])
a.lev.se <- c(m.avg.lev$coefmat.subset[2:8,3])
#no WB parents model - dam age, dam gen, ind f, sire age, sire gen, dam f, sire f
a.noz.means <- c(m.avg.noz$coefmat.subset[2:8,1])
a.noz.se <- c(m.avg.noz$coefmat.subset[2:8,3])
#litter model - dam age, sire age, ind f, dam f, sire f, dam gen, sire gen
r.means2 <- c(da.mean, sa.mean, fi.mean, df.mean, sf.mean, dg.mean, sg.mean)
r.se2 <- c(se.da.mean, se.sa.mean, se.fi.mean, se.df.mean, se.sf.mean, se.dg.mean, se.sg.mean)

#plot dam gen, sire gen, dam age, sire age, dam f, sire f, offspring f
all.means.3 <- c(r.means2[6], lit_f2.means[3], a.lev.means[2], a.noz.means[2], NA, 
               r.means2[7], lit_f2.means[4], a.lev.means[5], a.noz.means[5], NA, 
               r.means2[1], lit_f2.means[1], a.lev.means[1], a.noz.means[1], NA,
               r.means2[2], lit_f2.means[2], a.lev.means[4], a.noz.means[4], NA,
               r.means2[4], lit_f2.means[5], a.lev.means[6], a.noz.means[6], NA,
               r.means2[5], lit_f2.means[6], a.lev.means[7], a.noz.means[7], NA,
               r.means2[3], lit_f2.means[7], a.lev.means[3], a.noz.means[3], NA)

all.lcis2 <- c(dg.lci, f2.dg.lci, o.dg.lci, n.o.dg.lci, NA, sg.lci, f2.sg.lci, o.sg.lci, n.o.sg.lci, NA, da.lci, f2.da.lci, o.da.lci, n.o.da.lci, NA, sa.lci, f2.sa.lci, o.sa.lci, n.o.sa.lci, NA, df.lci, f2.df.lci, o.df.lci, n.o.df.lci, NA, sf.lci, f2.sf.lci, o.sf.lci, n.o.sf.lci, NA, fi.lci, f2.fi.lci, o.fi.lci, n.o.fi.lci, NA) 
all.ucis2 <- c(dg.uci, f2.dg.uci,  o.dg.uci, n.o.dg.uci, NA, sg.uci, f2.sg.uci, o.sg.uci, n.o.sg.uci, NA, da.uci, f2.da.uci, o.da.uci, n.o.da.uci, NA, sa.uci, f2.sa.uci, o.sa.uci, n.o.sa.uci, NA, df.uci, f2.df.uci, o.df.uci, n.o.df.uci, NA, sf.uci, f2.sf.uci, o.sf.uci, n.o.sf.uci, NA, fi.uci, f2.fi.uci, o.fi.uci, n.o.fi.uci, NA) 

tabletext.all <- c("Dam age at breeding", "Sire age at breeding", "Dam generation", "Sire generation", expression(paste("Dam ", italic("f"))), expression(paste("Sire ", italic("f"))), expression(paste("Offspring ", italic("f"))))

cv <- c("black", "black", "darkgrey", "darkgrey", "white")
cv3 <- rep(cv, 7)
psize.op <- rep(c(1,1,1,1,0),7)
pch.op.3 <- rep(c(16, 17, 16, 17, 0), 7)

forest(all.means.3, ci.lb=all.lcis2, ci.ub=all.ucis2, slab=NA, col=cv3, annotate=FALSE, xlab="Model estimate +/- 95% CI", psize=psize.op, pch=pch.op.3, cex.lab=1, cex.axis=0.8)
abline(h = 4.5, lty=2, col="grey")
abline(h = 8.5, lty=2, col="grey")
abline(h = 12.5, lty=2, col="grey")
abline(h = 16.5, lty=2, col="grey")
abline(h = 20.5, lty=2, col="grey")
abline(h = 24.5, lty=2, col="grey")
mtext(tabletext.all[7], side=2, las=2, at=2.5, adj=0)
mtext(tabletext.all[6], side=2, las=2, at=6.5, adj=0)
mtext(tabletext.all[5], side=2, las=2, at=10.5, adj=0)
mtext(tabletext.all[2], side=2, las=2, at=14.5, adj=0)
mtext(tabletext.all[1], side=2, las=2, at=18.5, adj=0)
mtext(tabletext.all[4], side=2, las=2, at=22.5, adj=0)
mtext(tabletext.all[3], side=2, las=2, at=26.5, adj=0)
```

###Supplementary Figure 2: Choose random litter model for random slopes
Litters have been randomly sampled, choose one model that is representative for further investigation (random slopes). Make forest plot of litter model results:
```{r}
means.all.litters <- c(dg.1, dg.2, dg.3, dg.4, dg.5, sg.1, sg.2, sg.3, sg.4, sg.5, da.1, da.2, da.3, da.4, da.5, sa.1, sa.2, sa.3, sa.4, sa.5, df.1, df.2, df.3, df.4, df.5,sf.1, sf.2, sf.3, sf.4, sf.5, fi.1, fi.2, fi.3, fi.4, fi.5)
ses.all.litters <- c(se.dg.1, se.dg.2, se.dg.3, se.dg.4, se.dg.5, se.sg.1, se.sg.2, se.sg.3, se.sg.4, se.sg.5, se.da.1, se.da.2, se.da.3, se.da.4, se.da.5, se.sa.1, se.sa.2, se.sa.3, se.sa.4, se.sa.5, se.df.1, se.df.2, se.df.3, se.df.4, se.df.5, se.sf.1, se.sf.2, se.sf.3, se.sf.4, se.sf.5, se.fi.1, se.fi.2, se.fi.3, se.fi.4, se.fi.5)

cv3 <- c("grey", "grey", "black", "grey", "grey")
cv3 <- rep(cv3, 7)
p.size <- rep(1,7*5)

tabletext.all.litters <- c("Dam generation", "Sire generation", "Dam age at breeding", "Sire age at breeding", expression(paste("Dam ", italic("f"))), expression(paste("Sire ", italic("f"))), expression(paste("Offspring ", italic("f"))))

forest(means.all.litters, sei=ses.all.litters, slab=NA, col=cv3, annotate=FALSE, xlab="Model estimate +/- SE", psize=p.size, cex.axis=1, cex.lab=1)
abline(h = 5.5, lty=2, col="grey")
abline(h = 10.5, lty=2, col="grey")
abline(h = 15.5, lty=2, col="grey")
abline(h = 20.5, lty=2, col="grey")
abline(h = 25.5, lty=2, col="grey")
abline(h = 30.5, lty=2, col="grey")
mtext(tabletext.all.litters[7], side=2, las=2, at=3.5, adj=0)
mtext(tabletext.all.litters[6], side=2, las=2, at=8, adj=0)
mtext(tabletext.all.litters[5], side=2, las=2, at=13, adj=0)
mtext(tabletext.all.litters[4], side=2, las=2, at=18, adj=0)
mtext(tabletext.all.litters[3], side=2, las=2, at=23, adj=0)
mtext(tabletext.all.litters[2], side=2, las=2, at=28, adj=0)
mtext(tabletext.all.litters[1], side=2, las=2, at=33, adj=0)
```
All 5 models are pretty consistent - model 3 (in black) seems to be a good representative of the five, so use model 3 for all further downstream analysis (and investigation of random slopes).

###Supplementary Figure 3: Sample sizes across species

```{r}
dropped.litters2 <- cbind(table(litters_random$Species), table(litters_random3_f2$Species), table(data3$Species), table(data6$Species))
t.dropped.litters2 <- t(dropped.litters2)
par(mar=c(6,1,1,1), oma=c(4,3,0,0))
barplot(t.dropped.litters2, beside=T, las=2, col=c("black", "black", "grey", "grey"), density=c(-1, 40, -1, 40), cex.names=0.8, ylab="No. individuals")
```

##Random Slope models
A random slopes model estimates species-level slopes using partial pooling - the main effect is interpreted as the average across all species, and the random component quantifies the amount of variation in that slope, between species. Fit as e.g. (1 + Gen|Species). Investigate random slopes using the representative litter subset selected above (litter subset 3).

Rescale data:
```{r}
load("R output//litters_random3.Rdata")
litters_rep <- litters_random3
litters_rep <- as.data.frame(litters_rep)
litters_rep$Sire.age.at.breeding <- scale_by(litters_rep$Sire.age.at.breeding ~ litters_rep$Species, scale=1)
litters_rep$Sire.F <- scale_by(litters_rep$Sire.F ~ litters_rep$Species, scale=1)
litters_rep$Sire.Gen <- scale_by(litters_rep$Sire.Gen ~ litters_rep$Species, scale=1)
litters_rep$Dam.age.at.breeding <- scale_by(litters_rep$Dam.age.at.breeding ~ litters_rep$Species, scale=1)
litters_rep$Dam.F <- scale_by(litters_rep$Dam.F ~ litters_rep$Species, scale=1)
litters_rep$Dam.Gen <- scale_by(litters_rep$Dam.Gen ~ litters_rep$Species, scale=1)
litters_rep$F <- scale_by(litters_rep$F ~ litters_rep$Species, scale=1)
litters_rep$Gen <- scale_by(litters_rep$Gen ~ litters_rep$Species, scale=1)
litters_rep$Individual.F <- litters_rep$F
```

Offspring inbreeding (Individual.F) random slope:
```{r}
slope.model.r.litter <- glmer(Survival ~ Dam.Gen + Sire.Gen + Dam.age.at.breeding + Sire.age.at.breeding + Dam.F + Sire.F + Individual.F + (1 + Individual.F|Species) + (1|Species:BPROGRAM) + (1|Species:Year), data=litters_rep, family="binomial")
# save(slope.model.r.litter, file="R output//slope.model.r.litter.Rdata")
load("R output//slope.model.r.litter.Rdata")

survival_slope_litter <- as.data.frame(t(apply(ranef(slope.model.r.litter)$Species, 1, function(x) fixef(slope.model.r.litter)[c(1,8)] + x)))
mins_litter <- tapply(litters_rep$Individual.F, litters_rep$Species, min)
maxs_litter <- tapply(litters_rep$Individual.F, litters_rep$Species, max)
pred_slope_awd_litter <- melt(apply(survival_slope_litter[1,], 1, function(x) x[1] + x[2]*seq(mins_litter[1],maxs_litter[1],0.01)), value.name="Survival")
pred_slope_awd_litter$Var1 <- seq(mins_litter[1],maxs_litter[1],0.01)
pred_slope_bwl_litter <- melt(apply(survival_slope_litter[2,], 1, function(x) x[1] + x[2]*seq(mins_litter[2],maxs_litter[2],0.01)), value.name="Survival")
pred_slope_bwl_litter$Var1 <- seq(mins_litter[2],maxs_litter[2],0.01)
pred_slope_cheetah_litter <- melt(apply(survival_slope_litter[3,], 1, function(x) x[1] + x[2]*seq(mins_litter[3],maxs_litter[3],0.01)), value.name="Survival")
pred_slope_cheetah_litter$Var1 <- seq(mins_litter[3],maxs_litter[3],0.01)
pred_slope_bongo_litter <- melt(apply(survival_slope_litter[4,], 1, function(x) x[1] + x[2]*seq(mins_litter[4],maxs_litter[4],0.01)), value.name="Survival")
pred_slope_bongo_litter$Var1 <- seq(mins_litter[4],maxs_litter[4],0.01)
pred_slope_eumink_litter <- melt(apply(survival_slope_litter[5,], 1, function(x) x[1] + x[2]*seq(mins_litter[5],maxs_litter[5],0.01)), value.name="Survival")
pred_slope_eumink_litter$Var1 <- seq(mins_litter[5],maxs_litter[5],0.01)
pred_slope_gmonkey_litter <- melt(apply(survival_slope_litter[6,], 1, function(x) x[1] + x[2]*seq(mins_litter[6],maxs_litter[6],0.01)), value.name="Survival")
pred_slope_gmonkey_litter$Var1 <- seq(mins_litter[6],maxs_litter[6],0.01)
pred_slope_meerkat_litter <- melt(apply(survival_slope_litter[7,], 1, function(x) x[1] + x[2]*seq(mins_litter[7],maxs_litter[7],0.01)), value.name="Survival")
pred_slope_meerkat_litter$Var1 <- seq(mins_litter[7],maxs_litter[7],0.01)
pred_slope_pskink_litter <- melt(apply(survival_slope_litter[8,], 1, function(x) x[1] + x[2]*seq(mins_litter[8],maxs_litter[8],0.01)), value.name="Survival")
pred_slope_pskink_litter$Var1 <- seq(mins_litter[8],maxs_litter[8],0.01)
#radtort only has one value to predict at so need to reformat to 3 - columns
pred_slope_radtort_litter <- melt(apply(survival_slope_litter[9,], 1, function(x) x[1] + x[2]*seq(mins_litter[9],maxs_litter[9],0.01)), value.name="Survival")
pred_slope_radtort_litter$Var1 <- "1"
pred_slope_radtort_litter$Var2 <- "Radiated tortoise"
pred_slope_radtort_litter <- cbind(pred_slope_radtort_litter$Var1, pred_slope_radtort_litter$Var2, pred_slope_radtort_litter$Survival)
pred_slope_radtort_litter <- as.data.frame(pred_slope_radtort_litter)
colnames(pred_slope_radtort_litter) <- c("Var1", "Var2", "Survival")
pred_slope_radtort_litter$Var1 <- seq(mins_litter[9],maxs_litter[9],0.01)

pred_slope_rpanda_litter <- melt(apply(survival_slope_litter[10,], 1, function(x) x[1] + x[2]*seq(mins_litter[10],maxs_litter[10],0.01)), value.name="Survival")
pred_slope_rpanda_litter$Var1 <- seq(mins_litter[10],maxs_litter[10],0.01)
pred_slope_rrlemur_litter <- melt(apply(survival_slope_litter[11,], 1, function(x) x[1] + x[2]*seq(mins_litter[11],maxs_litter[11],0.01)), value.name="Survival")
pred_slope_rrlemur_litter$Var1 <- seq(mins_litter[11],maxs_litter[11],0.01)
pred_slope_rwolf_litter <- melt(apply(survival_slope_litter[12,], 1, function(x) x[1] + x[2]*seq(mins_litter[12],maxs_litter[12],0.01)), value.name="Survival")
pred_slope_rwolf_litter$Var1 <- seq(mins_litter[12],maxs_litter[12],0.01)
pred_slope_soryx_litter <- melt(apply(survival_slope_litter[13,], 1, function(x) x[1] + x[2]*seq(mins_litter[13],maxs_litter[13],0.01)), value.name="Survival")
pred_slope_soryx_litter$Var1 <- seq(mins_litter[13],maxs_litter[13],0.01)
pred_slope_devil_litter <- melt(apply(survival_slope_litter[14,], 1, function(x) x[1] + x[2]*seq(mins_litter[14],maxs_litter[14],0.01)), value.name="Survival")
pred_slope_devil_litter$Var1 <- seq(mins_litter[14],maxs_litter[14],0.01)

#WST only has one value to predict at so reformat to 3 columns
pred_slope_wst_litter <- melt(apply(survival_slope_litter[15,], 1, function(x) x[1] + x[2]*seq(mins_litter[15],maxs_litter[15],0.01)), value.name="Survival")
pred_slope_wst_litter$Var1 <- "1"
pred_slope_wst_litter$Var2 <- "Western swamp tortoise"
pred_slope_wst_litter <- cbind(pred_slope_wst_litter$Var1, pred_slope_wst_litter$Var2, pred_slope_wst_litter$Survival)
pred_slope_wst_litter <- as.data.frame(pred_slope_wst_litter)
colnames(pred_slope_wst_litter) <- c("Var1", "Var2", "Survival")
pred_slope_wst_litter$Var1 <- seq(mins_litter[15],maxs_litter[15],0.01)

#combine random slope estimates for inbreeding
pred_slope_litter <- rbind(pred_slope_awd_litter, pred_slope_bongo_litter, pred_slope_bwl_litter, pred_slope_cheetah_litter, pred_slope_devil_litter, pred_slope_eumink_litter, pred_slope_gmonkey_litter, pred_slope_meerkat_litter, pred_slope_pskink_litter, pred_slope_radtort_litter, pred_slope_rpanda_litter, pred_slope_rrlemur_litter, pred_slope_rwolf_litter, pred_slope_soryx_litter, pred_slope_wst_litter)

names(pred_slope_litter)[1:2] <- c("Individual.F", "Species")
str(pred_slope_litter)

pred_slope_litter$Individual.F <- as.numeric(as.character(pred_slope_litter$Individual.F))
pred_slope_litter$Survival <- as.numeric(as.character(pred_slope_litter$Survival))
#transform for logit scale
pred_slope_litter$Survival <- invlogit(pred_slope_litter$Survival)
```

Dam Generation Random Slope model:
```{r}
slope.model.r.litter2 <- glmer(Survival ~ Dam.Gen + Sire.Gen + Dam.age.at.breeding + Sire.age.at.breeding + Dam.F + Sire.F + Individual.F + (1 + Dam.Gen|Species) + (1|Species:BPROGRAM) + (1|Species:Year), data=litters_rep, family="binomial")
# save(slope.model.r.litter2, file="R output//slope.model.r.litter2.Rdata")
load("R output//slope.model.r.litter2.Rdata")

survival_slope2_litter <- as.data.frame(t(apply(ranef(slope.model.r.litter2)$Species, 1, function(x) fixef(slope.model.r.litter2)[1:2] + x)))
mins_litter2 <- tapply(litters_rep$Dam.Gen, litters_rep$Species, min)
maxs_litter2 <- tapply(litters_rep$Dam.Gen, litters_rep$Species, max)
pred_slope_awd_litter2 <- melt(apply(survival_slope2_litter[1,], 1, function(x) x[1] + x[2]*seq(mins_litter2[1],maxs_litter2[1],0.01)), value.name="Survival")
pred_slope_awd_litter2$Var1 <- seq(mins_litter2[1],maxs_litter2[1],0.01)
pred_slope_bwl_litter2 <- melt(apply(survival_slope2_litter[2,], 1, function(x) x[1] + x[2]*seq(mins_litter2[2],maxs_litter2[2],0.01)), value.name="Survival")
pred_slope_bwl_litter2$Var1 <- seq(mins_litter2[2],maxs_litter2[2],0.01)
pred_slope_cheetah_litter2 <- melt(apply(survival_slope2_litter[3,], 1, function(x) x[1] + x[2]*seq(mins_litter2[3],maxs_litter2[3],0.01)), value.name="Survival")
pred_slope_cheetah_litter2$Var1 <- seq(mins_litter2[3],maxs_litter2[3],0.01)
pred_slope_bongo_litter2 <- melt(apply(survival_slope2_litter[4,], 1, function(x) x[1] + x[2]*seq(mins_litter2[4],maxs_litter2[4],0.01)), value.name="Survival")
pred_slope_bongo_litter2$Var1 <- seq(mins_litter2[4],maxs_litter2[4],0.01)
pred_slope_eumink_litter2 <- melt(apply(survival_slope2_litter[5,], 1, function(x) x[1] + x[2]*seq(mins_litter2[5],maxs_litter2[5],0.01)), value.name="Survival")
pred_slope_eumink_litter2$Var1 <- seq(mins_litter2[5],maxs_litter2[5],0.01)
pred_slope_gmonkey_litter2 <- melt(apply(survival_slope2_litter[6,], 1, function(x) x[1] + x[2]*seq(mins_litter2[6],maxs_litter2[6],0.01)), value.name="Survival")
pred_slope_gmonkey_litter2$Var1 <- seq(mins_litter2[6],maxs_litter2[6],0.01)
pred_slope_meerkat_litter2 <- melt(apply(survival_slope2_litter[7,], 1, function(x) x[1] + x[2]*seq(mins_litter2[7],maxs_litter2[7],0.01)), value.name="Survival")
pred_slope_meerkat_litter2$Var1 <- seq(mins_litter2[7],maxs_litter2[7],0.01)
pred_slope_pskink_litter2 <- melt(apply(survival_slope2_litter[8,], 1, function(x) x[1] + x[2]*seq(mins_litter2[8],maxs_litter2[8],0.01)), value.name="Survival")
pred_slope_pskink_litter2$Var1 <- seq(mins_litter2[8],maxs_litter2[8],0.01)
pred_slope_radtort_litter2 <- melt(apply(survival_slope2_litter[9,], 1, function(x) x[1] + x[2]*seq(mins_litter2[9],maxs_litter2[9],0.01)), value.name="Survival")
pred_slope_radtort_litter2$Var1 <- seq(mins_litter2[9],maxs_litter2[9],0.01)
pred_slope_rpanda_litter2 <- melt(apply(survival_slope2_litter[10,], 1, function(x) x[1] + x[2]*seq(mins_litter2[10],maxs_litter2[10],0.01)), value.name="Survival")
pred_slope_rpanda_litter2$Var1 <- seq(mins_litter2[10],maxs_litter2[10],0.01)
pred_slope_rrlemur_litter2 <- melt(apply(survival_slope2_litter[11,], 1, function(x) x[1] + x[2]*seq(mins_litter2[11],maxs_litter2[11],0.01)), value.name="Survival")
pred_slope_rrlemur_litter2$Var1 <- seq(mins_litter2[11],maxs_litter2[11],0.01)
pred_slope_rwolf_litter2 <- melt(apply(survival_slope2_litter[12,], 1, function(x) x[1] + x[2]*seq(mins_litter2[12],maxs_litter2[12],0.01)), value.name="Survival")
pred_slope_rwolf_litter2$Var1 <- seq(mins_litter2[12],maxs_litter2[12],0.01)
pred_slope_soryx_litter2 <- melt(apply(survival_slope2_litter[13,], 1, function(x) x[1] + x[2]*seq(mins_litter2[13],maxs_litter2[13],0.01)), value.name="Survival")
pred_slope_soryx_litter2$Var1 <- seq(mins_litter2[13],maxs_litter2[13],0.01)
pred_slope_devil_litter2 <- melt(apply(survival_slope2_litter[14,], 1, function(x) x[1] + x[2]*seq(mins_litter2[14],maxs_litter2[14],0.01)), value.name="Survival")
pred_slope_devil_litter2$Var1 <- seq(mins_litter2[14],maxs_litter2[14],0.01)
pred_slope_wst_litter2 <- melt(apply(survival_slope2_litter[15,], 1, function(x) x[1] + x[2]*seq(mins_litter2[15],maxs_litter2[15],0.01)), value.name="Survival")
pred_slope_wst_litter2$Var1 <- seq(mins_litter2[15],maxs_litter2[15],0.01)


pred_slope_litter2 <- rbind(pred_slope_awd_litter2, pred_slope_bongo_litter2, pred_slope_bwl_litter2, pred_slope_cheetah_litter2, pred_slope_devil_litter2, pred_slope_eumink_litter2, pred_slope_gmonkey_litter2, pred_slope_meerkat_litter2, pred_slope_pskink_litter2, pred_slope_radtort_litter2, pred_slope_rpanda_litter2, pred_slope_rrlemur_litter2, pred_slope_rwolf_litter2, pred_slope_soryx_litter2, pred_slope_wst_litter2)

names(pred_slope_litter2)[1:2] <- c("Dam.Gen", "Species")
str(pred_slope_litter2)

pred_slope_litter2$Dam.Gen <- as.numeric(as.character(pred_slope_litter2$Dam.Gen))
pred_slope_litter2$Survival <- as.numeric(as.character(pred_slope_litter2$Survival))
#transform for logit scale
pred_slope_litter2$Survival <- invlogit(pred_slope_litter2$Survival)
```
Sire Generation Random Slope Model:
```{r}
slope.model.r.litter3 <- glmer(Survival ~ Dam.Gen + Sire.Gen + Dam.age.at.breeding + Sire.age.at.breeding + Dam.F + Sire.F + Individual.F + (1 + Sire.Gen|Species) + (1|Species:BPROGRAM) + (1|Species:Year), data=litters_rep, family="binomial")
# save(slope.model.r.litter3, file="R output//slope.model.r.litter3.Rdata")
load("R output//slope.model.r.litter3.Rdata")

survival_slope3_litter <- as.data.frame(t(apply(ranef(slope.model.r.litter3)$Species, 1, function(x) fixef(slope.model.r.litter3)[c(1,3)] + x)))
mins_litter3 <- tapply(litters_rep$Sire.Gen, litters_rep$Species, min)
maxs_litter3 <- tapply(litters_rep$Sire.Gen, litters_rep$Species, max)
pred_slope_awd_litter3 <- melt(apply(survival_slope3_litter[1,], 1, function(x) x[1] + x[2]*seq(mins_litter3[1],maxs_litter3[1],0.01)), value.name="Survival")
pred_slope_awd_litter3$Var1 <- seq(mins_litter3[1],maxs_litter3[1],0.01)
pred_slope_bwl_litter3 <- melt(apply(survival_slope3_litter[2,], 1, function(x) x[1] + x[2]*seq(mins_litter3[2],maxs_litter3[2],0.01)), value.name="Survival")
pred_slope_bwl_litter3$Var1 <- seq(mins_litter3[2],maxs_litter3[2],0.01)
pred_slope_cheetah_litter3 <- melt(apply(survival_slope3_litter[3,], 1, function(x) x[1] + x[2]*seq(mins_litter3[3],maxs_litter3[3],0.01)), value.name="Survival")
pred_slope_cheetah_litter3$Var1 <- seq(mins_litter3[3],maxs_litter3[3],0.01)
pred_slope_bongo_litter3 <- melt(apply(survival_slope3_litter[4,], 1, function(x) x[1] + x[2]*seq(mins_litter3[4],maxs_litter3[4],0.01)), value.name="Survival")
pred_slope_bongo_litter3$Var1 <- seq(mins_litter3[4],maxs_litter3[4],0.01)
pred_slope_eumink_litter3 <- melt(apply(survival_slope3_litter[5,], 1, function(x) x[1] + x[2]*seq(mins_litter3[5],maxs_litter3[5],0.01)), value.name="Survival")
pred_slope_eumink_litter3$Var1 <- seq(mins_litter3[5],maxs_litter3[5],0.01)
pred_slope_gmonkey_litter3 <- melt(apply(survival_slope3_litter[6,], 1, function(x) x[1] + x[2]*seq(mins_litter3[6],maxs_litter3[6],0.01)), value.name="Survival")
pred_slope_gmonkey_litter3$Var1 <- seq(mins_litter3[6],maxs_litter3[6],0.01)
pred_slope_meerkat_litter3 <- melt(apply(survival_slope3_litter[7,], 1, function(x) x[1] + x[2]*seq(mins_litter3[7],maxs_litter3[7],0.01)), value.name="Survival")
pred_slope_meerkat_litter3$Var1 <- seq(mins_litter3[7],maxs_litter3[7],0.01)
pred_slope_pskink_litter3 <- melt(apply(survival_slope3_litter[8,], 1, function(x) x[1] + x[2]*seq(mins_litter3[8],maxs_litter3[8],0.01)), value.name="Survival")
pred_slope_pskink_litter3$Var1 <- seq(mins_litter3[8],maxs_litter3[8],0.01)
pred_slope_radtort_litter3 <- melt(apply(survival_slope3_litter[9,], 1, function(x) x[1] + x[2]*seq(mins_litter3[9],maxs_litter3[9],0.01)), value.name="Survival")
pred_slope_radtort_litter3$Var1 <- seq(mins_litter3[9],maxs_litter3[9],0.01)
pred_slope_rpanda_litter3 <- melt(apply(survival_slope3_litter[10,], 1, function(x) x[1] + x[2]*seq(mins_litter3[10],maxs_litter3[10],0.01)), value.name="Survival")
pred_slope_rpanda_litter3$Var1 <- seq(mins_litter3[10],maxs_litter3[10],0.01)
pred_slope_rrlemur_litter3 <- melt(apply(survival_slope3_litter[11,], 1, function(x) x[1] + x[2]*seq(mins_litter3[11],maxs_litter3[11],0.01)), value.name="Survival")
pred_slope_rrlemur_litter3$Var1 <- seq(mins_litter3[11],maxs_litter3[11],0.01)
pred_slope_rwolf_litter3 <- melt(apply(survival_slope3_litter[12,], 1, function(x) x[1] + x[2]*seq(mins_litter3[12],maxs_litter3[12],0.01)), value.name="Survival")
pred_slope_rwolf_litter3$Var1 <- seq(mins_litter3[12],maxs_litter3[12],0.01)
pred_slope_soryx_litter3 <- melt(apply(survival_slope3_litter[13,], 1, function(x) x[1] + x[2]*seq(mins_litter3[13],maxs_litter3[13],0.01)), value.name="Survival")
pred_slope_soryx_litter3$Var1 <- seq(mins_litter3[13],maxs_litter3[13],0.01)
pred_slope_devil_litter3 <- melt(apply(survival_slope3_litter[14,], 1, function(x) x[1] + x[2]*seq(mins_litter3[14],maxs_litter3[14],0.01)), value.name="Survival")
pred_slope_devil_litter3$Var1 <- seq(mins_litter3[14],maxs_litter3[14],0.01)
pred_slope_wst_litter3 <- melt(apply(survival_slope3_litter[15,], 1, function(x) x[1] + x[2]*seq(mins_litter3[15],maxs_litter3[15],0.01)), value.name="Survival")
pred_slope_wst_litter3$Var1 <- seq(mins_litter3[15],maxs_litter3[15],0.01)


pred_slope_litter3 <- rbind(pred_slope_awd_litter3, pred_slope_bongo_litter3, pred_slope_bwl_litter3, pred_slope_cheetah_litter3, pred_slope_devil_litter3, pred_slope_eumink_litter3, pred_slope_gmonkey_litter3, pred_slope_meerkat_litter3, pred_slope_pskink_litter3, pred_slope_radtort_litter3, pred_slope_rpanda_litter3, pred_slope_rrlemur_litter3, pred_slope_rwolf_litter3, pred_slope_soryx_litter3, pred_slope_wst_litter3)

names(pred_slope_litter3)[1:2] <- c("Sire.Gen", "Species")
str(pred_slope_litter3)

pred_slope_litter3$Sire.Gen <- as.numeric(as.character(pred_slope_litter3$Sire.Gen))
pred_slope_litter3$Survival <- as.numeric(as.character(pred_slope_litter3$Survival))
#transform for logit scale
pred_slope_litter3$Survival <- invlogit(pred_slope_litter3$Survival)
```

Dam age at breeding Random Slope Model:
```{r}
slope.model.r.litter4 <- glmer(Survival ~ Dam.Gen + Sire.Gen + Dam.age.at.breeding + Sire.age.at.breeding + Dam.F + Sire.F + Individual.F + (1 + Dam.age.at.breeding|Species) + (1|Species:BPROGRAM) + (1|Species:Year), data=litters_rep, family="binomial")
# save(slope.model.r.litter4, file="R output//slope.model.r.litter4.Rdata")
load("R output//slope.model.r.litter4.Rdata")

survival_slope4_litter <- as.data.frame(t(apply(ranef(slope.model.r.litter4)$Species, 1, function(x) fixef(slope.model.r.litter4)[c(1,4)] + x)))
mins_litter4 <- tapply(litters_rep$Dam.age.at.breeding, litters_rep$Species, min)
maxs_litter4 <- tapply(litters_rep$Dam.age.at.breeding, litters_rep$Species, max)
pred_slope_awd_litter4 <- melt(apply(survival_slope4_litter[1,], 1, function(x) x[1] + x[2]*seq(mins_litter4[1],maxs_litter4[1],0.01)), value.name="Survival")
pred_slope_awd_litter4$Var1 <- seq(mins_litter4[1],maxs_litter4[1],0.01)
pred_slope_bwl_litter4 <- melt(apply(survival_slope4_litter[2,], 1, function(x) x[1] + x[2]*seq(mins_litter4[2],maxs_litter4[2],0.01)), value.name="Survival")
pred_slope_bwl_litter4$Var1 <- seq(mins_litter4[2],maxs_litter4[2],0.01)
pred_slope_cheetah_litter4 <- melt(apply(survival_slope4_litter[3,], 1, function(x) x[1] + x[2]*seq(mins_litter4[3],maxs_litter4[3],0.01)), value.name="Survival")
pred_slope_cheetah_litter4$Var1 <- seq(mins_litter4[3],maxs_litter4[3],0.01)
pred_slope_bongo_litter4 <- melt(apply(survival_slope4_litter[4,], 1, function(x) x[1] + x[2]*seq(mins_litter4[4],maxs_litter4[4],0.01)), value.name="Survival")
pred_slope_bongo_litter4$Var1 <- seq(mins_litter4[4],maxs_litter4[4],0.01)
pred_slope_eumink_litter4 <- melt(apply(survival_slope4_litter[5,], 1, function(x) x[1] + x[2]*seq(mins_litter4[5],maxs_litter4[5],0.01)), value.name="Survival")
pred_slope_eumink_litter4$Var1 <- seq(mins_litter4[5],maxs_litter4[5],0.01)
pred_slope_gmonkey_litter4 <- melt(apply(survival_slope4_litter[6,], 1, function(x) x[1] + x[2]*seq(mins_litter4[6],maxs_litter4[6],0.01)), value.name="Survival")
pred_slope_gmonkey_litter4$Var1 <- seq(mins_litter4[6],maxs_litter4[6],0.01)
pred_slope_meerkat_litter4 <- melt(apply(survival_slope4_litter[7,], 1, function(x) x[1] + x[2]*seq(mins_litter4[7],maxs_litter4[7],0.01)), value.name="Survival")
pred_slope_meerkat_litter4$Var1 <- seq(mins_litter4[7],maxs_litter4[7],0.01)
pred_slope_pskink_litter4 <- melt(apply(survival_slope4_litter[8,], 1, function(x) x[1] + x[2]*seq(mins_litter4[8],maxs_litter4[8],0.01)), value.name="Survival")
pred_slope_pskink_litter4$Var1 <- seq(mins_litter4[8],maxs_litter4[8],0.01)
pred_slope_radtort_litter4 <- melt(apply(survival_slope4_litter[9,], 1, function(x) x[1] + x[2]*seq(mins_litter4[9],maxs_litter4[9],0.01)), value.name="Survival")
pred_slope_radtort_litter4$Var1 <- seq(mins_litter4[9],maxs_litter4[9],0.01)
pred_slope_rpanda_litter4 <- melt(apply(survival_slope4_litter[10,], 1, function(x) x[1] + x[2]*seq(mins_litter4[10],maxs_litter4[10],0.01)), value.name="Survival")
pred_slope_rpanda_litter4$Var1 <- seq(mins_litter4[10],maxs_litter4[10],0.01)
pred_slope_rrlemur_litter4 <- melt(apply(survival_slope4_litter[11,], 1, function(x) x[1] + x[2]*seq(mins_litter4[11],maxs_litter4[11],0.01)), value.name="Survival")
pred_slope_rrlemur_litter4$Var1 <- seq(mins_litter4[11],maxs_litter4[11],0.01)
pred_slope_rwolf_litter4 <- melt(apply(survival_slope4_litter[12,], 1, function(x) x[1] + x[2]*seq(mins_litter4[12],maxs_litter4[12],0.01)), value.name="Survival")
pred_slope_rwolf_litter4$Var1 <- seq(mins_litter4[12],maxs_litter4[12],0.01)
pred_slope_soryx_litter4 <- melt(apply(survival_slope4_litter[13,], 1, function(x) x[1] + x[2]*seq(mins_litter4[13],maxs_litter4[13],0.01)), value.name="Survival")
pred_slope_soryx_litter4$Var1 <- seq(mins_litter4[13],maxs_litter4[13],0.01)
pred_slope_devil_litter4 <- melt(apply(survival_slope4_litter[14,], 1, function(x) x[1] + x[2]*seq(mins_litter4[14],maxs_litter4[14],0.01)), value.name="Survival")
pred_slope_devil_litter4$Var1 <- seq(mins_litter4[14],maxs_litter4[14],0.01)
pred_slope_wst_litter4 <- melt(apply(survival_slope4_litter[15,], 1, function(x) x[1] + x[2]*seq(mins_litter4[15],maxs_litter4[15],0.01)), value.name="Survival")
pred_slope_wst_litter4$Var1 <- seq(mins_litter4[15],maxs_litter4[15],0.01)


pred_slope_litter4 <- rbind(pred_slope_awd_litter4, pred_slope_bongo_litter4, pred_slope_bwl_litter4, pred_slope_cheetah_litter4, pred_slope_devil_litter4, pred_slope_eumink_litter4, pred_slope_gmonkey_litter4, pred_slope_meerkat_litter4, pred_slope_pskink_litter4, pred_slope_radtort_litter4, pred_slope_rpanda_litter4, pred_slope_rrlemur_litter4, pred_slope_rwolf_litter4, pred_slope_soryx_litter4, pred_slope_wst_litter4)

names(pred_slope_litter4)[1:2] <- c("Dam.age.at.breeding", "Species")
str(pred_slope_litter4)

pred_slope_litter4$Dam.age.at.breeding <- as.numeric(as.character(pred_slope_litter4$Dam.age.at.breeding))
pred_slope_litter4$Survival <- as.numeric(as.character(pred_slope_litter4$Survival))
#transform for logit scale
pred_slope_litter4$Survival <- invlogit(pred_slope_litter4$Survival)
```
Sire.age.at.breeding - model does not converge, or gives singular fit. Possible that this is due to lack of variation in species slopes.
```{r}
# slope.model.r.litter5 <- glmer(Survival ~ Dam.Gen + Sire.Gen + Dam.age.at.breeding + Sire.age.at.breeding + Dam.F + Sire.F + Individual.F + (1 + Sire.age.at.breeding|Species) + (1|Species:BPROGRAM) + (1|Species:Year), data=litters_rep, family="binomial")
# save(slope.model.r.litter5, file="R output//slope.model.r.litter5.Rdata")
# load("R output//slope.model.r.litter5.Rdata")

##model fails to converge - will need to drop parameters to obtain random slopes
#m.avg.litter.lev 
#dam F has lowest RI, lowest estimate so drop
# slope.model.r.litter5 <- glmer(Survival ~ Dam.Gen + Sire.Gen + Dam.age.at.breeding + Sire.age.at.breeding + Sire.F + Individual.F + (1 + Sire.age.at.breeding|Species) + (1|Species:BPROGRAM) + (1|Species:Year), data=litters_rep, family="binomial")

##model gives singular fit - try dropping sire F (equally low RI)
# slope.model.r.litter5 <- glmer(Survival ~ Dam.Gen + Sire.Gen + Dam.age.at.breeding + Sire.age.at.breeding + Individual.F + (1 + Sire.age.at.breeding|Species) + (1|Species:BPROGRAM) + (1|Species:Year), data=litters_rep, family="binomial")

##model still gives singular fit. Indicative of over-complex random slopes structure. Even removing all other random factors gives singular fit:
# slope.model.r.litter5 <- glmer(Survival ~ Dam.Gen + Sire.Gen + Dam.age.at.breeding + Sire.age.at.breeding + Dam.F + Sire.F + Individual.F + (1 + Sire.age.at.breeding|Species), data=litters_rep, family="binomial")
```

Dam F Random Slopes Model:
```{r}
slope.model.r.litter6 <- glmer(Survival ~ Dam.Gen + Sire.Gen + Dam.age.at.breeding + Sire.age.at.breeding + Dam.F + Sire.F + Individual.F + (1 + Dam.F|Species) + (1|Species:BPROGRAM) + (1|Species:Year), data=litters_rep, family="binomial")
# save(slope.model.r.litter6, file="R output//slope.model.r.litter6.Rdata")
load("R output//slope.model.r.litter6.Rdata")

survival_slope6_litter <- as.data.frame(t(apply(ranef(slope.model.r.litter6)$Species, 1, function(x) fixef(slope.model.r.litter6)[c(1,6)] + x)))
mins_litter6 <- tapply(litters_rep$Dam.F, litters_rep$Species, min)
maxs_litter6 <- tapply(litters_rep$Dam.F, litters_rep$Species, max)
pred_slope_awd_litter6 <- melt(apply(survival_slope6_litter[1,], 1, function(x) x[1] + x[2]*seq(mins_litter6[1],maxs_litter6[1],0.01)), value.name="Survival")
pred_slope_awd_litter6$Var1 <- seq(mins_litter6[1],maxs_litter6[1],0.01)
pred_slope_bwl_litter6 <- melt(apply(survival_slope6_litter[2,], 1, function(x) x[1] + x[2]*seq(mins_litter6[2],maxs_litter6[2],0.01)), value.name="Survival")
pred_slope_bwl_litter6$Var1 <- seq(mins_litter6[2],maxs_litter6[2],0.01)
pred_slope_cheetah_litter6 <- melt(apply(survival_slope6_litter[3,], 1, function(x) x[1] + x[2]*seq(mins_litter6[3],maxs_litter6[3],0.01)), value.name="Survival")
pred_slope_cheetah_litter6$Var1 <- seq(mins_litter6[3],maxs_litter6[3],0.01)
pred_slope_bongo_litter6 <- melt(apply(survival_slope6_litter[4,], 1, function(x) x[1] + x[2]*seq(mins_litter6[4],maxs_litter6[4],0.01)), value.name="Survival")
pred_slope_bongo_litter6$Var1 <- seq(mins_litter6[4],maxs_litter6[4],0.01)
pred_slope_eumink_litter6 <- melt(apply(survival_slope6_litter[5,], 1, function(x) x[1] + x[2]*seq(mins_litter6[5],maxs_litter6[5],0.01)), value.name="Survival")
pred_slope_eumink_litter6$Var1 <- seq(mins_litter6[5],maxs_litter6[5],0.01)
pred_slope_gmonkey_litter6 <- melt(apply(survival_slope6_litter[6,], 1, function(x) x[1] + x[2]*seq(mins_litter6[6],maxs_litter6[6],0.01)), value.name="Survival")
pred_slope_gmonkey_litter6$Var1 <- seq(mins_litter6[6],maxs_litter6[6],0.01)
pred_slope_meerkat_litter6 <- melt(apply(survival_slope6_litter[7,], 1, function(x) x[1] + x[2]*seq(mins_litter6[7],maxs_litter6[7],0.01)), value.name="Survival")
pred_slope_meerkat_litter6$Var1 <- seq(mins_litter6[7],maxs_litter6[7],0.01)
#one value so do not include pskink
#one value so do not include radtort
pred_slope_rpanda_litter6 <- melt(apply(survival_slope6_litter[10,], 1, function(x) x[1] + x[2]*seq(mins_litter6[10],maxs_litter6[10],0.01)), value.name="Survival")
pred_slope_rpanda_litter6$Var1 <- seq(mins_litter6[10],maxs_litter6[10],0.01)
pred_slope_rrlemur_litter6 <- melt(apply(survival_slope6_litter[11,], 1, function(x) x[1] + x[2]*seq(mins_litter6[11],maxs_litter6[11],0.01)), value.name="Survival")
pred_slope_rrlemur_litter6$Var1 <- seq(mins_litter6[11],maxs_litter6[11],0.01)
pred_slope_rwolf_litter6 <- melt(apply(survival_slope6_litter[12,], 1, function(x) x[1] + x[2]*seq(mins_litter6[12],maxs_litter6[12],0.01)), value.name="Survival")
pred_slope_rwolf_litter6$Var1 <- seq(mins_litter6[12],maxs_litter6[12],0.01)
pred_slope_soryx_litter6 <- melt(apply(survival_slope6_litter[13,], 1, function(x) x[1] + x[2]*seq(mins_litter6[13],maxs_litter6[13],0.01)), value.name="Survival")
pred_slope_soryx_litter6$Var1 <- seq(mins_litter6[13],maxs_litter6[13],0.01)
pred_slope_devil_litter6 <- melt(apply(survival_slope6_litter[14,], 1, function(x) x[1] + x[2]*seq(mins_litter6[14],maxs_litter6[14],0.01)), value.name="Survival")
pred_slope_devil_litter6$Var1 <- seq(mins_litter6[14],maxs_litter6[14],0.01)
#one value so do not include WST

pred_slope_litter6 <- rbind(pred_slope_awd_litter6, pred_slope_bongo_litter6, pred_slope_bwl_litter6, pred_slope_cheetah_litter6, pred_slope_devil_litter6, pred_slope_eumink_litter6, pred_slope_gmonkey_litter6, pred_slope_meerkat_litter6, pred_slope_rpanda_litter6, pred_slope_rrlemur_litter6, pred_slope_rwolf_litter6, pred_slope_soryx_litter6)

names(pred_slope_litter6)[1:2] <- c("Dam.F", "Species")
str(pred_slope_litter6)

pred_slope_litter6$Dam.F <- as.numeric(as.character(pred_slope_litter6$Dam.F))
pred_slope_litter6$Survival <- as.numeric(as.character(pred_slope_litter6$Survival))
#transform for logit scale
pred_slope_litter6$Survival <- invlogit(pred_slope_litter6$Survival)
```

Sire F Random Slope Model: 
```{r}
slope.model.r.litter7 <- glmer(Survival ~ Dam.Gen + Sire.Gen + Dam.age.at.breeding + Sire.age.at.breeding + Dam.F + Sire.F + Individual.F + (1 + Sire.F|Species) + (1|Species:BPROGRAM) + (1|Species:Year), data=litters_rep, family="binomial")
# save(slope.model.r.litter7, file="R output//slope.model.r.litter7.Rdata")
load("R output//slope.model.r.litter7.Rdata")

survival_slope7_litter <- as.data.frame(t(apply(ranef(slope.model.r.litter7)$Species, 1, function(x) fixef(slope.model.r.litter7)[c(1,7)] + x)))
mins_litter7 <- tapply(litters_rep$Sire.F, litters_rep$Species, min)
maxs_litter7 <- tapply(litters_rep$Sire.F, litters_rep$Species, max)
pred_slope_awd_litter7 <- melt(apply(survival_slope7_litter[1,], 1, function(x) x[1] + x[2]*seq(mins_litter7[1],maxs_litter7[1],0.01)), value.name="Survival")
pred_slope_awd_litter7$Var1 <- seq(mins_litter7[1],maxs_litter7[1],0.01)
pred_slope_bwl_litter7 <- melt(apply(survival_slope7_litter[2,], 1, function(x) x[1] + x[2]*seq(mins_litter7[2],maxs_litter7[2],0.01)), value.name="Survival")
pred_slope_bwl_litter7$Var1 <- seq(mins_litter7[2],maxs_litter7[2],0.01)
pred_slope_cheetah_litter7 <- melt(apply(survival_slope7_litter[3,], 1, function(x) x[1] + x[2]*seq(mins_litter7[3],maxs_litter7[3],0.01)), value.name="Survival")
pred_slope_cheetah_litter7$Var1 <- seq(mins_litter7[3],maxs_litter7[3],0.01)
pred_slope_bongo_litter7 <- melt(apply(survival_slope7_litter[4,], 1, function(x) x[1] + x[2]*seq(mins_litter7[4],maxs_litter7[4],0.01)), value.name="Survival")
pred_slope_bongo_litter7$Var1 <- seq(mins_litter7[4],maxs_litter7[4],0.01)
pred_slope_eumink_litter7 <- melt(apply(survival_slope7_litter[5,], 1, function(x) x[1] + x[2]*seq(mins_litter7[5],maxs_litter7[5],0.01)), value.name="Survival")
pred_slope_eumink_litter7$Var1 <- seq(mins_litter7[5],maxs_litter7[5],0.01)
pred_slope_gmonkey_litter7 <- melt(apply(survival_slope7_litter[6,], 1, function(x) x[1] + x[2]*seq(mins_litter7[6],maxs_litter7[6],0.01)), value.name="Survival")
pred_slope_gmonkey_litter7$Var1 <- seq(mins_litter7[6],maxs_litter7[6],0.01)
pred_slope_meerkat_litter7 <- melt(apply(survival_slope7_litter[7,], 1, function(x) x[1] + x[2]*seq(mins_litter7[7],maxs_litter7[7],0.01)), value.name="Survival")
pred_slope_meerkat_litter7$Var1 <- seq(mins_litter7[7],maxs_litter7[7],0.01)
#one value so do not include pskink
#one value so do not include radtort
pred_slope_rpanda_litter7 <- melt(apply(survival_slope7_litter[10,], 1, function(x) x[1] + x[2]*seq(mins_litter7[10],maxs_litter7[10],0.01)), value.name="Survival")
pred_slope_rpanda_litter7$Var1 <- seq(mins_litter7[10],maxs_litter7[10],0.01)
pred_slope_rrlemur_litter7 <- melt(apply(survival_slope7_litter[11,], 1, function(x) x[1] + x[2]*seq(mins_litter7[11],maxs_litter7[11],0.01)), value.name="Survival")
pred_slope_rrlemur_litter7$Var1 <- seq(mins_litter7[11],maxs_litter7[11],0.01)
pred_slope_rwolf_litter7 <- melt(apply(survival_slope7_litter[12,], 1, function(x) x[1] + x[2]*seq(mins_litter7[12],maxs_litter7[12],0.01)), value.name="Survival")
pred_slope_rwolf_litter7$Var1 <- seq(mins_litter7[12],maxs_litter7[12],0.01)
pred_slope_soryx_litter7 <- melt(apply(survival_slope7_litter[13,], 1, function(x) x[1] + x[2]*seq(mins_litter7[13],maxs_litter7[13],0.01)), value.name="Survival")
pred_slope_soryx_litter7$Var1 <- seq(mins_litter7[13],maxs_litter7[13],0.01)
pred_slope_devil_litter7 <- melt(apply(survival_slope7_litter[14,], 1, function(x) x[1] + x[2]*seq(mins_litter7[14],maxs_litter7[14],0.01)), value.name="Survival")
pred_slope_devil_litter7$Var1 <- seq(mins_litter7[14],maxs_litter7[14],0.01)
#one value so do not include WST

pred_slope_litter7 <- rbind(pred_slope_awd_litter7, pred_slope_bongo_litter7, pred_slope_bwl_litter7, pred_slope_cheetah_litter7, pred_slope_devil_litter7, pred_slope_eumink_litter7, pred_slope_gmonkey_litter7, pred_slope_meerkat_litter7, pred_slope_rpanda_litter7, pred_slope_rrlemur_litter7, pred_slope_rwolf_litter7, pred_slope_soryx_litter7)

names(pred_slope_litter7)[1:2] <- c("Sire.F", "Species")
str(pred_slope_litter7)

pred_slope_litter7$Sire.F <- as.numeric(as.character(pred_slope_litter7$Sire.F))
pred_slope_litter7$Survival <- as.numeric(as.character(pred_slope_litter7$Survival))
#transform for logit scale
pred_slope_litter7$Survival <- invlogit(pred_slope_litter7$Survival)
```

##Random slopes from random litter-mate G2+ models
Estimate random slopes for dam and sire genreation for each species for the model with generation 2+ animals only (to see if trends change within a species). Use representative G2+ model (use same as previous, so litters_random3_f2).

Dam generation (G2+) random slope model:
```{r}
slope.model.r.litter2.f2 <- glmer(Survival ~ Dam.Gen + Sire.Gen + Dam.age.at.breeding + Sire.age.at.breeding + Dam.F + Sire.F + Individual.F + (1 + Dam.Gen|Species) + (1|Species:BPROGRAM) + (1|Species:Year), data=litters_random3_f2, family="binomial")
# save(slope.model.r.litter2.f2, file="R output//slope.model.r.litter2.f2.Rdata")
load("R output//slope.model.r.litter2.f2.Rdata")

survival_slope2_litter.f2 <- as.data.frame(t(apply(ranef(slope.model.r.litter2.f2)$Species, 1, function(x) fixef(slope.model.r.litter2.f2)[1:2] + x)))
mins_litter2.f2 <- tapply(litters_random3_f2$Dam.Gen, litters_random3_f2$Species, min)
maxs_litter2.f2 <- tapply(litters_random3_f2$Dam.Gen, litters_random3_f2$Species, max) #no variation in radtort, WST
pred_slope_awd_litter2.f2 <- melt(apply(survival_slope2_litter.f2[1,], 1, function(x) x[1] + x[2]*seq(mins_litter2.f2[1],maxs_litter2.f2[1],0.01)), value.name="Survival")
pred_slope_awd_litter2.f2$Var1 <- seq(mins_litter2.f2[1],maxs_litter2.f2[1],0.01)
pred_slope_bwl_litter2.f2 <- melt(apply(survival_slope2_litter.f2[2,], 1, function(x) x[1] + x[2]*seq(mins_litter2.f2[2],maxs_litter2.f2[2],0.01)), value.name="Survival")
pred_slope_bwl_litter2.f2$Var1 <- seq(mins_litter2.f2[2],maxs_litter2.f2[2],0.01)
pred_slope_cheetah_litter2.f2 <- melt(apply(survival_slope2_litter.f2[3,], 1, function(x) x[1] + x[2]*seq(mins_litter2.f2[3],maxs_litter2.f2[3],0.01)), value.name="Survival")
pred_slope_cheetah_litter2.f2$Var1 <- seq(mins_litter2.f2[3],maxs_litter2.f2[3],0.01)
pred_slope_bongo_litter2.f2 <- melt(apply(survival_slope2_litter.f2[4,], 1, function(x) x[1] + x[2]*seq(mins_litter2.f2[4],maxs_litter2.f2[4],0.01)), value.name="Survival")
pred_slope_bongo_litter2.f2$Var1 <- seq(mins_litter2.f2[4],maxs_litter2.f2[4],0.01)
pred_slope_eumink_litter2.f2 <- melt(apply(survival_slope2_litter.f2[5,], 1, function(x) x[1] + x[2]*seq(mins_litter2.f2[5],maxs_litter2.f2[5],0.01)), value.name="Survival")
pred_slope_eumink_litter2.f2$Var1 <- seq(mins_litter2.f2[5],maxs_litter2.f2[5],0.01)
pred_slope_gmonkey_litter2.f2 <- melt(apply(survival_slope2_litter.f2[6,], 1, function(x) x[1] + x[2]*seq(mins_litter2.f2[6],maxs_litter2.f2[6],0.01)), value.name="Survival")
pred_slope_gmonkey_litter2.f2$Var1 <- seq(mins_litter2.f2[6],maxs_litter2.f2[6],0.01)
pred_slope_meerkat_litter2.f2 <- melt(apply(survival_slope2_litter.f2[7,], 1, function(x) x[1] + x[2]*seq(mins_litter2.f2[7],maxs_litter2.f2[7],0.01)), value.name="Survival")
pred_slope_meerkat_litter2.f2$Var1 <- seq(mins_litter2.f2[7],maxs_litter2.f2[7],0.01)
pred_slope_pskink_litter2.f2 <- melt(apply(survival_slope2_litter.f2[8,], 1, function(x) x[1] + x[2]*seq(mins_litter2.f2[8],maxs_litter2.f2[8],0.01)), value.name="Survival")
pred_slope_pskink_litter2.f2$Var1 <- seq(mins_litter2.f2[8],maxs_litter2.f2[8],0.01)

#no variation in radtort
pred_slope_radtort_litter2.f2 <- melt(apply(survival_slope2_litter.f2[9,], 1, function(x) x[1] + x[2]*seq(mins_litter2.f2[9],maxs_litter2.f2[9],0.01)), value.name="Survival")
pred_slope_radtort_litter2.f2$Var1 <- "1"
pred_slope_radtort_litter2.f2$Var2 <- "Radiated tortoise"
pred_slope_radtort_litter2.f2 <- cbind(pred_slope_radtort_litter2.f2$Var1, pred_slope_radtort_litter2.f2$Var2, pred_slope_radtort_litter2.f2$Survival)
pred_slope_radtort_litter2.f2 <- as.data.frame(pred_slope_radtort_litter2.f2)
colnames(pred_slope_radtort_litter2.f2) <- c("Var1", "Var2", "Survival")
pred_slope_radtort_litter2.f2$Var1 <- seq(mins_litter2.f2[9], maxs_litter2.f2[9],0.01)

pred_slope_rpanda_litter2.f2 <- melt(apply(survival_slope2_litter.f2[10,], 1, function(x) x[1] + x[2]*seq(mins_litter2.f2[10],maxs_litter2.f2[10],0.01)), value.name="Survival")
pred_slope_rpanda_litter2.f2$Var1 <- seq(mins_litter2.f2[10],maxs_litter2.f2[10],0.01)
pred_slope_rrlemur_litter2.f2 <- melt(apply(survival_slope2_litter.f2[11,], 1, function(x) x[1] + x[2]*seq(mins_litter2.f2[11],maxs_litter2.f2[11],0.01)), value.name="Survival")
pred_slope_rrlemur_litter2.f2$Var1 <- seq(mins_litter2.f2[11],maxs_litter2.f2[11],0.01)
pred_slope_rwolf_litter2.f2 <- melt(apply(survival_slope2_litter.f2[12,], 1, function(x) x[1] + x[2]*seq(mins_litter2.f2[12],maxs_litter2.f2[12],0.01)), value.name="Survival")
pred_slope_rwolf_litter2.f2$Var1 <- seq(mins_litter2.f2[12],maxs_litter2.f2[12],0.01)
pred_slope_soryx_litter2.f2 <- melt(apply(survival_slope2_litter.f2[13,], 1, function(x) x[1] + x[2]*seq(mins_litter2.f2[13],maxs_litter2.f2[13],0.01)), value.name="Survival")
pred_slope_soryx_litter2.f2$Var1 <- seq(mins_litter2.f2[13],maxs_litter2.f2[13],0.01)
pred_slope_devil_litter2.f2 <- melt(apply(survival_slope2_litter.f2[14,], 1, function(x) x[1] + x[2]*seq(mins_litter2.f2[14],maxs_litter2.f2[14],0.01)), value.name="Survival")
pred_slope_devil_litter2.f2$Var1 <- seq(mins_litter2.f2[14],maxs_litter2.f2[14],0.01)

#no variation in WST
pred_slope_wst_litter2.f2 <- melt(apply(survival_slope2_litter.f2[15,], 1, function(x) x[1] + x[2]*seq(mins_litter2.f2[15],maxs_litter2.f2[15],0.01)), value.name="Survival")
pred_slope_wst_litter2.f2$Var1 <- "1"
pred_slope_wst_litter2.f2$Var2 <- "Western swamp tortoise"
pred_slope_wst_litter2.f2 <- cbind(pred_slope_wst_litter2.f2$Var1, pred_slope_wst_litter2.f2$Var2, pred_slope_wst_litter2.f2$Survival)
pred_slope_wst_litter2.f2 <- as.data.frame(pred_slope_wst_litter2.f2)
colnames(pred_slope_wst_litter2.f2) <- c("Var1", "Var2", "Survival")
pred_slope_wst_litter2.f2$Var1 <- seq(mins_litter2.f2[9], maxs_litter2.f2[9],0.01)

pred_slope_litter2.f2 <- rbind(pred_slope_awd_litter2.f2, pred_slope_bongo_litter2.f2, pred_slope_bwl_litter2.f2, pred_slope_cheetah_litter2.f2, pred_slope_devil_litter2.f2, pred_slope_eumink_litter2.f2, pred_slope_gmonkey_litter2.f2, pred_slope_meerkat_litter2.f2, pred_slope_pskink_litter2.f2, pred_slope_radtort_litter2.f2, pred_slope_rpanda_litter2.f2, pred_slope_rrlemur_litter2.f2, pred_slope_rwolf_litter2.f2, pred_slope_soryx_litter2.f2, pred_slope_wst_litter2.f2)

names(pred_slope_litter2.f2)[1:2] <- c("Dam.Gen", "Species")
str(pred_slope_litter2.f2)

pred_slope_litter2.f2$Dam.Gen <- as.numeric(as.character(pred_slope_litter2.f2$Dam.Gen))
pred_slope_litter2.f2$Survival <- as.numeric(as.character(pred_slope_litter2.f2$Survival))
#transform for logit scale
pred_slope_litter2.f2$Survival <- invlogit(pred_slope_litter2.f2$Survival)
```
Sire Generation (G2+) Random Slope model:
```{r}
slope.model.r.litter3.f2 <- glmer(Survival ~ Dam.Gen + Sire.Gen + Dam.age.at.breeding + Sire.age.at.breeding + Dam.F + Sire.F + Individual.F + (1 + Sire.Gen|Species) + (1|Species:BPROGRAM) + (1|Species:Year), data=litters_random3_f2, family="binomial")
# save(slope.model.r.litter3.f2, file="R output//slope.model.r.litter3.f2.Rdata")
load("R output//slope.model.r.litter3.f2.Rdata")

survival_slope3_litter.f2 <- as.data.frame(t(apply(ranef(slope.model.r.litter3.f2)$Species, 1, function(x) fixef(slope.model.r.litter3.f2)[c(1,3)] + x)))
mins_litter3.f2 <- tapply(litters_random3_f2$Sire.Gen, litters_random3_f2$Species, min)
maxs_litter3.f2 <- tapply(litters_random3_f2$Sire.Gen, litters_random3_f2$Species, max) #no variation in radtort or WST
pred_slope_awd_litter3.f2 <- melt(apply(survival_slope3_litter.f2[1,], 1, function(x) x[1] + x[2]*seq(mins_litter3.f2[1],maxs_litter3.f2[1],0.01)), value.name="Survival")
pred_slope_awd_litter3.f2$Var1 <- seq(mins_litter3.f2[1],maxs_litter3.f2[1],0.01)
pred_slope_bwl_litter3.f2 <- melt(apply(survival_slope3_litter.f2[2,], 1, function(x) x[1] + x[2]*seq(mins_litter3.f2[2],maxs_litter3.f2[2],0.01)), value.name="Survival")
pred_slope_bwl_litter3.f2$Var1 <- seq(mins_litter3.f2[2],maxs_litter3.f2[2],0.01)
pred_slope_cheetah_litter3.f2 <- melt(apply(survival_slope3_litter.f2[3,], 1, function(x) x[1] + x[2]*seq(mins_litter3.f2[3],maxs_litter3.f2[3],0.01)), value.name="Survival")
pred_slope_cheetah_litter3.f2$Var1 <- seq(mins_litter3.f2[3],maxs_litter3.f2[3],0.01)
pred_slope_bongo_litter3.f2 <- melt(apply(survival_slope3_litter.f2[4,], 1, function(x) x[1] + x[2]*seq(mins_litter3.f2[4],maxs_litter3.f2[4],0.01)), value.name="Survival")
pred_slope_bongo_litter3.f2$Var1 <- seq(mins_litter3.f2[4],maxs_litter3.f2[4],0.01)
pred_slope_eumink_litter3.f2 <- melt(apply(survival_slope3_litter.f2[5,], 1, function(x) x[1] + x[2]*seq(mins_litter3.f2[5],maxs_litter3.f2[5],0.01)), value.name="Survival")
pred_slope_eumink_litter3.f2$Var1 <- seq(mins_litter3.f2[5],maxs_litter3.f2[5],0.01)
pred_slope_gmonkey_litter3.f2 <- melt(apply(survival_slope3_litter.f2[6,], 1, function(x) x[1] + x[2]*seq(mins_litter3.f2[6],maxs_litter3.f2[6],0.01)), value.name="Survival")
pred_slope_gmonkey_litter3.f2$Var1 <- seq(mins_litter3.f2[6],maxs_litter3.f2[6],0.01)
pred_slope_meerkat_litter3.f2 <- melt(apply(survival_slope3_litter.f2[7,], 1, function(x) x[1] + x[2]*seq(mins_litter3.f2[7],maxs_litter3.f2[7],0.01)), value.name="Survival")
pred_slope_meerkat_litter3.f2$Var1 <- seq(mins_litter3.f2[7],maxs_litter3.f2[7],0.01)
pred_slope_pskink_litter3.f2 <- melt(apply(survival_slope3_litter.f2[8,], 1, function(x) x[1] + x[2]*seq(mins_litter3.f2[8],maxs_litter3.f2[8],0.01)), value.name="Survival")
pred_slope_pskink_litter3.f2$Var1 <- seq(mins_litter3.f2[8],maxs_litter3.f2[8],0.01)

#no variation in radtort
pred_slope_radtort_litter3.f2 <- melt(apply(survival_slope3_litter.f2[9,], 1, function(x) x[1] + x[2]*seq(mins_litter3.f2[9],maxs_litter3.f2[9],0.01)), value.name="Survival")
pred_slope_radtort_litter3.f2$Var1 <- "1"
pred_slope_radtort_litter3.f2$Var2 <- "Radiated tortoise"
pred_slope_radtort_litter3.f2 <- cbind(pred_slope_radtort_litter3.f2$Var1, pred_slope_radtort_litter3.f2$Var2, pred_slope_radtort_litter3.f2$Survival)
pred_slope_radtort_litter3.f2 <- as.data.frame(pred_slope_radtort_litter3.f2)
colnames(pred_slope_radtort_litter3.f2) <- c("Var1", "Var2", "Survival")
pred_slope_radtort_litter3.f2$Var1 <- seq(mins_litter3.f2[9], maxs_litter3.f2[9],0.01)

pred_slope_rpanda_litter3.f2 <- melt(apply(survival_slope3_litter.f2[10,], 1, function(x) x[1] + x[2]*seq(mins_litter3.f2[10],maxs_litter3.f2[10],0.01)), value.name="Survival")
pred_slope_rpanda_litter3.f2$Var1 <- seq(mins_litter3.f2[10],maxs_litter3.f2[10],0.01)
pred_slope_rrlemur_litter3.f2 <- melt(apply(survival_slope3_litter.f2[11,], 1, function(x) x[1] + x[2]*seq(mins_litter3.f2[11],maxs_litter3.f2[11],0.01)), value.name="Survival")
pred_slope_rrlemur_litter3.f2$Var1 <- seq(mins_litter3.f2[11],maxs_litter3.f2[11],0.01)
pred_slope_rwolf_litter3.f2 <- melt(apply(survival_slope3_litter.f2[12,], 1, function(x) x[1] + x[2]*seq(mins_litter3.f2[12],maxs_litter3.f2[12],0.01)), value.name="Survival")
pred_slope_rwolf_litter3.f2$Var1 <- seq(mins_litter3.f2[12],maxs_litter3.f2[12],0.01)
pred_slope_soryx_litter3.f2 <- melt(apply(survival_slope3_litter.f2[13,], 1, function(x) x[1] + x[2]*seq(mins_litter3.f2[13],maxs_litter3.f2[13],0.01)), value.name="Survival")
pred_slope_soryx_litter3.f2$Var1 <- seq(mins_litter3.f2[13],maxs_litter3.f2[13],0.01)
pred_slope_devil_litter3.f2 <- melt(apply(survival_slope3_litter.f2[14,], 1, function(x) x[1] + x[2]*seq(mins_litter3.f2[14],maxs_litter3.f2[14],0.01)), value.name="Survival")
pred_slope_devil_litter3.f2$Var1 <- seq(mins_litter3.f2[14],maxs_litter3.f2[14],0.01)

#no variation in WST
pred_slope_wst_litter3.f2 <- melt(apply(survival_slope3_litter.f2[15,], 1, function(x) x[1] + x[2]*seq(mins_litter3.f2[15],maxs_litter3.f2[15],0.01)), value.name="Survival")
pred_slope_wst_litter3.f2$Var1 <- "1"
pred_slope_wst_litter3.f2$Var2 <- "Western swamp tortoise"
pred_slope_wst_litter3.f2 <- cbind(pred_slope_wst_litter3.f2$Var1, pred_slope_wst_litter3.f2$Var2, pred_slope_wst_litter3.f2$Survival)
pred_slope_wst_litter3.f2 <- as.data.frame(pred_slope_wst_litter3.f2)
colnames(pred_slope_wst_litter3.f2) <- c("Var1", "Var2", "Survival")
pred_slope_wst_litter3.f2$Var1 <- seq(mins_litter3.f2[9], maxs_litter3.f2[9],0.01)


pred_slope_litter3.f2 <- rbind(pred_slope_awd_litter3.f2, pred_slope_bongo_litter3.f2, pred_slope_bwl_litter3.f2, pred_slope_cheetah_litter3.f2, pred_slope_devil_litter3.f2, pred_slope_eumink_litter3.f2, pred_slope_gmonkey_litter3.f2, pred_slope_meerkat_litter3.f2, pred_slope_pskink_litter3.f2, pred_slope_radtort_litter3.f2, pred_slope_rpanda_litter3.f2, pred_slope_rrlemur_litter3.f2, pred_slope_rwolf_litter3.f2, pred_slope_soryx_litter3.f2, pred_slope_wst_litter3.f2)

names(pred_slope_litter3.f2)[1:2] <- c("Sire.Gen", "Species")
str(pred_slope_litter3.f2)

pred_slope_litter3.f2$Sire.Gen <- as.numeric(as.character(pred_slope_litter3.f2$Sire.Gen))
pred_slope_litter3.f2$Survival <- as.numeric(as.character(pred_slope_litter3.f2$Survival))
#transform logit scale
pred_slope_litter3.f2$Survival <- invlogit(pred_slope_litter3.f2$Survival)
```

Back-standardise at species-level to improve interpretation. Data have been scaled with scale_by function with scale = 1 (centers and scales by 1 SD).

To back-standardise = (value x sd(original_scale)) + mean(original_scale)

Get dataset for each species on original scale:
```{r}
awd10 <- data3[which(data3$Species == "African wild dog"),]
awd10$Individual.F <- awd10$`F`
wst10 <- data3[which(data3$Species == "Western swamp tortoise"),]
soryx10 <- data3[which(data3$Species == "Scimitar-horned oryx"),]
soryx10$Individual.F <- soryx10$`F`
bongo10 <- data3[which(data3$Species == "Eastern bongo"),]
bongo10$Individual.F <- bongo10$`F`
bwlemur10 <- data3[which(data3$Species == "Black and white ruffed lemur"),]
bwlemur10$Individual.F <- bwlemur10$`F`
cheetah10 <- data3[which(data3$Species == "Cheetah"),]
devil10 <- data3[which(data3$Species == "Tasmanian devil"),]
eumink10 <- data3[which(data3$Species == "European mink"),]
eumink10$Individual.F <- eumink10$`F`
gmonkey10 <- data3[which(data3$Species == "Goeldi's monkey"),]
gmonkey10$Individual.F <- gmonkey10$`F`
meerkat10 <- data3[which(data3$Species == "Meerkat"),]
meerkat10$Individual.F <- meerkat10$`F`
pskink10 <- data3[which(data3$Species == "Prehensile-tailed skink"),]
pskink10$Individual.F <- pskink10$`F`
redpanda10 <- data3[which(data3$Species == "Red panda"),]
redpanda10$Individual.F <- redpanda10$`F`
rrlemur10 <- data3[which(data3$Species == "Red ruffed lemur"),]
rrlemur10$Individual.F <- rrlemur10$`F`
redwolf10 <- data3[which(data3$Species == "Red wolf"),]
```


##Figure 2b) Levelplot of species responses
To improve data visualisation of random slope models, could make heatmap of slopes across species. First make dataframe of species' slopes:
```{r}
survival_slopes_all_litter <- cbind(survival_slope2_litter[,2], survival_slope3_litter[,2], survival_slope4_litter[,2], survival_slope6_litter[,2], survival_slope7_litter[,2], survival_slope_litter[,2])
survival_slopes_all_litter <- as.data.frame(survival_slopes_all_litter)
rownames(survival_slopes_all_litter) <- rownames(survival_slope_litter)
colnames(survival_slopes_all_litter) <- c("Dam.Gen", "Sire.Gen", "Dam.age.at.breeding", "Dam.F", "Sire.F", "Individual.F")
#NA values where slope should not be estimated e.g. Dam F/Sire F for WST, pskink, radtort, Individual.F for WST, radtort
survival_slopes_all_litter[15,c(4,5,6)] <- NA
survival_slopes_all_litter[9,c(4,5,6)] <- NA
survival_slopes_all_litter[8,c(4,5)] <- NA

survival_slopes_all_litter_m <- as.matrix(survival_slopes_all_litter)
#Add G2+ dam/sire gen to heatmap:
survival_slopes_all_litter_mf2 <- cbind(survival_slopes_all_litter_m[,3:6], survival_slopes_all_litter_m[,1:2], survival_slope2_litter.f2[,2], survival_slope3_litter.f2[,2])
colnames(survival_slopes_all_litter_mf2)[7:8] <- c("Dam.Gen G2+", "Sire.Gen G2+")

#NA dam/sire G2+ for WST, radtort
survival_slopes_all_litter_mf2[9,7:8] <- NA
survival_slopes_all_litter_mf2[15,7:8] <- NA
```

Update heatmap to re-order phylogenetically (based on Figure 2a):
```{r}
#create vector for phylo order
ord <- c(8,15,9,14,3,7,12,1,10,5,4,13,11,2,6)
survival_slopes_all_litter_mf2_reord <- rbind(survival_slopes_all_litter_mf2[8,], survival_slopes_all_litter_mf2[15,], survival_slopes_all_litter_mf2[9,], survival_slopes_all_litter_mf2[14,], survival_slopes_all_litter_mf2[3,], survival_slopes_all_litter_mf2[7,], survival_slopes_all_litter_mf2[12,], survival_slopes_all_litter_mf2[1,], survival_slopes_all_litter_mf2[10,], survival_slopes_all_litter_mf2[5,], survival_slopes_all_litter_mf2[4,], survival_slopes_all_litter_mf2[13,], survival_slopes_all_litter_mf2[11,], survival_slopes_all_litter_mf2[2,], survival_slopes_all_litter_mf2[6,])
rownames(survival_slopes_all_litter_mf2_reord) <- c("Prehensile-tailed skink", "Western swamp tortoise", "Radiated tortoise", "Tasmanian devil", "Cheetah", "Meerkat", "Red wolf", "African wild dog", "Red panda", "European mink", "Eastern bongo", "Scimitar-horned oryx", "Red-ruffed lemur", "Black-and-white ruffed lemur", "Goeldi's monkey")
# dev.new(width=5,height=4,noRStudioGD = TRUE)
heatmap.2(survival_slopes_all_litter_mf2_reord, Colv=NA, Rowv=NULL, dendrogram="none", col=cm.colors(256), trace="none", colsep=6, sepwidth=0.05, sepcolor="black", labCol=c("Dam age at breeding", expression(paste("Dam ", italic("f"))), expression(paste("Sire ", italic("f"))) , expression(paste("Offspring ", italic("f"))), "Dam generation", "Sire generation", expression(paste("Dam generation (G" ['2+'],")")), expression(paste("Sire generation (G"['2+'],")"))), density.info = "none", symkey=TRUE, key.title=NA, key.xlab="Random slope estimate", keysize=1.5, margins=c(11.5,13))
# dev.off()
```

###Figure 2c) Cladogram by generation responses
Estimate cladogram using just generation parameters (sire, dam, sire G2+, dam G2+):
```{r}
s.slope.gen <- survival_slopes_all_litter_mf2_reord[,5:8]
dev.new(width=5,height=4,noRStudioGD = TRUE)
heatmap.2(s.slope.gen, Colv=NA, dendrogram="row", col=cm.colors(256), trace="none", colsep=6, sepwidth=0.05, sepcolor="black", labCol=c("Dam generation", "Sire generation", expression(paste("Dam generation (G" ['2+'],")")), expression(paste("Sire generation (G"['2+'],")"))), density.info = "none", symkey=TRUE, key.title=NA, key.xlab="Random slope estimate", keysize=1.5, margins=c(11.5,13))
mtext("Species clustered by", side=1, line= -4, at=0, padj=0, cex=0.9)
mtext("similar random slopes", side=1, line=-3, at=0, padj=0, cex=0.9)
```

###Supplementary Figures 4 - 18: Random Slopes for each species
Create one multi-panel figure for each species. Random slopes of dam age, dam F, sire F, offspring F, dam generation, sire generation, dam generation (G2+), sire generation (G2+). Arrange so generations can be compared.
African wild dog:

De-standardise by species to give x-axis on actual scale (value x original SD + original mean).
African wild dog:
```{r}
awd_psl <- pred_slope_litter[which(pred_slope_litter$Species == "African wild dog"),]
awd_mean <- tapply(litters_random3$F, litters_random3$Species, mean)[1]
awd_sd <- tapply(litters_random3$F, litters_random3$Species, sd)[1]
awd_psl$Individual.F <- awd_psl$Individual.F*awd_sd+awd_mean

awd_psl2 <- pred_slope_litter2[which(pred_slope_litter2$Species == "African wild dog"),]
awd_mean2 <- tapply(litters_random3$Dam.Gen, litters_random3$Species, mean)[1]
awd_sd2 <- tapply(litters_random3$Dam.Gen, litters_random3$Species, sd)[1]
awd_psl2$Dam.Gen <- awd_psl2$Dam.Gen*awd_sd2+awd_mean2

awd_psl3 <- pred_slope_litter3[which(pred_slope_litter3$Species == "African wild dog"),]
awd_mean3 <- tapply(litters_random3$Sire.Gen, litters_random3$Species, mean)[1]
awd_sd3 <- tapply(litters_random3$Sire.Gen, litters_random3$Species, sd)[1]
awd_psl3$Sire.Gen <- awd_psl3$Sire.Gen*awd_sd3+awd_mean3

awd_psl4 <- pred_slope_litter4[which(pred_slope_litter4$Species == "African wild dog"),]
awd_mean4 <- tapply(litters_random3$Dam.age.at.breeding, litters_random3$Species, mean)[1]
awd_sd4 <- tapply(litters_random3$Dam.age.at.breeding, litters_random3$Species, sd)[1]
awd_psl4$Dam.age.at.breeding <- awd_psl4$Dam.age.at.breeding*awd_sd4+awd_mean4

awd_psl5 <- pred_slope_litter6[which(pred_slope_litter6$Species == "African wild dog"),]
awd_mean5 <- tapply(litters_random3$Dam.F, litters_random3$Species, mean)[1]
awd_sd5 <- tapply(litters_random3$Dam.F, litters_random3$Species, sd)[1]
awd_psl5$Dam.F <- awd_psl5$Dam.F*awd_sd5+awd_mean5

awd_psl6 <- pred_slope_litter7[which(pred_slope_litter7$Species == "African wild dog"),]
awd_mean6 <- tapply(litters_random3$Sire.F, litters_random3$Species, mean)[1]
awd_sd6 <- tapply(litters_random3$Sire.F, litters_random3$Species, sd)[1]
awd_psl6$Sire.F <- awd_psl6$Sire.F*awd_sd6+awd_mean6

#need to use raw scale data for G2+
load("R output//litters_random3.Rdata")
litters_random3 <- as.data.frame(litters_random3)
litters_random3_f2 <- litters_random3[which(litters_random3$Sire.Gen > 0 & litters_random3$Dam.Gen > 0),]
awd_psl7 <- pred_slope_litter2.f2[which(pred_slope_litter2.f2$Species == "African wild dog"),]
awd_mean7 <- tapply(litters_random3_f2$Dam.Gen, litters_random3_f2$Species, mean)[1]
awd_sd7 <- tapply(litters_random3_f2$Dam.Gen, litters_random3_f2$Species, sd)[1]
awd_psl7$Dam.Gen <- awd_psl7$Dam.Gen*awd_sd7+awd_mean7

awd_psl8 <- pred_slope_litter3.f2[which(pred_slope_litter3.f2$Species == "African wild dog"),]
awd_mean8 <- tapply(litters_random3_f2$Sire.Gen, litters_random3_f2$Species, mean)[1]
awd_sd8 <- tapply(litters_random3_f2$Sire.Gen, litters_random3_f2$Species, sd)[1]
awd_psl8$Sire.Gen <- awd_psl8$Sire.Gen*awd_sd8+awd_mean8
```
Black-and-white ruffed lemur:
```{r}
bwl_psl <- pred_slope_litter[which(pred_slope_litter$Species == "Black and white ruffed lemur"),]
bwl_mean <- tapply(litters_random3$F, litters_random3$Species, mean)[2]
bwl_sd <- tapply(litters_random3$F, litters_random3$Species, sd)[2]
bwl_psl$Individual.F <- bwl_psl$Individual.F*bwl_sd+bwl_mean

bwl_psl2 <- pred_slope_litter2[which(pred_slope_litter2$Species == "Black and white ruffed lemur"),]
bwl_mean2 <- tapply(litters_random3$Dam.Gen, litters_random3$Species, mean)[2]
bwl_sd2 <- tapply(litters_random3$Dam.Gen, litters_random3$Species, sd)[2]
bwl_psl2$Dam.Gen <- bwl_psl2$Dam.Gen*bwl_sd2+bwl_mean2

bwl_psl3 <- pred_slope_litter3[which(pred_slope_litter3$Species == "Black and white ruffed lemur"),]
bwl_mean3 <- tapply(litters_random3$Sire.Gen, litters_random3$Species, mean)[2]
bwl_sd3 <- tapply(litters_random3$Sire.Gen, litters_random3$Species, sd)[2]
bwl_psl3$Sire.Gen <- bwl_psl3$Sire.Gen*bwl_sd3+bwl_mean3

bwl_psl4 <- pred_slope_litter4[which(pred_slope_litter4$Species == "Black and white ruffed lemur"),]
bwl_mean4 <- tapply(litters_random3$Dam.age.at.breeding, litters_random3$Species, mean)[2]
bwl_sd4 <- tapply(litters_random3$Dam.age.at.breeding, litters_random3$Species, sd)[2]
bwl_psl4$Dam.age.at.breeding <- bwl_psl4$Dam.age.at.breeding*bwl_sd4+bwl_mean4

bwl_psl5 <- pred_slope_litter6[which(pred_slope_litter6$Species == "Black and white ruffed lemur"),]
bwl_mean5 <- tapply(litters_random3$Dam.F, litters_random3$Species, mean)[2]
bwl_sd5 <- tapply(litters_random3$Dam.F, litters_random3$Species, sd)[2]
bwl_psl5$Dam.F <- bwl_psl5$Dam.F*bwl_sd5+bwl_mean5

bwl_psl6 <- pred_slope_litter7[which(pred_slope_litter7$Species == "Black and white ruffed lemur"),]
bwl_mean6 <- tapply(litters_random3$Sire.F, litters_random3$Species, mean)[2]
bwl_sd6 <- tapply(litters_random3$Sire.F, litters_random3$Species, sd)[2]
bwl_psl6$Sire.F <- bwl_psl6$Sire.F*bwl_sd6+bwl_mean6

#need to use raw scale data for G2+
load("R output//litters_random3.Rdata")
litters_random3 <- as.data.frame(litters_random3)
litters_random3_f2 <- litters_random3[which(litters_random3$Sire.Gen > 0 & litters_random3$Dam.Gen > 0),]
bwl_psl7 <- pred_slope_litter2.f2[which(pred_slope_litter2.f2$Species == "Black and white ruffed lemur"),]
bwl_mean7 <- tapply(litters_random3_f2$Dam.Gen, litters_random3_f2$Species, mean)[2]
bwl_sd7 <- tapply(litters_random3_f2$Dam.Gen, litters_random3_f2$Species, sd)[2]
bwl_psl7$Dam.Gen <- bwl_psl7$Dam.Gen*bwl_sd7+bwl_mean7

bwl_psl8 <- pred_slope_litter3.f2[which(pred_slope_litter3.f2$Species == "Black and white ruffed lemur"),]
bwl_mean8 <- tapply(litters_random3_f2$Sire.Gen, litters_random3_f2$Species, mean)[2]
bwl_sd8 <- tapply(litters_random3_f2$Sire.Gen, litters_random3_f2$Species, sd)[2]
bwl_psl8$Sire.Gen <- bwl_psl8$Sire.Gen*bwl_sd8+bwl_mean8
```

Cheetah:
```{r}
cheetah_psl <- pred_slope_litter[which(pred_slope_litter$Species == "Cheetah"),]
cheetah_mean <- tapply(litters_random3$F, litters_random3$Species, mean)[3]
cheetah_sd <- tapply(litters_random3$F, litters_random3$Species, sd)[3]
cheetah_psl$Individual.F <- cheetah_psl$Individual.F*cheetah_sd+cheetah_mean

cheetah_psl2 <- pred_slope_litter2[which(pred_slope_litter2$Species == "Cheetah"),]
cheetah_mean2 <- tapply(litters_random3$Dam.Gen, litters_random3$Species, mean)[3]
cheetah_sd2 <- tapply(litters_random3$Dam.Gen, litters_random3$Species, sd)[3]
cheetah_psl2$Dam.Gen <- cheetah_psl2$Dam.Gen*cheetah_sd2+cheetah_mean2

cheetah_psl3 <- pred_slope_litter3[which(pred_slope_litter3$Species == "Cheetah"),]
cheetah_mean3 <- tapply(litters_random3$Sire.Gen, litters_random3$Species, mean)[3]
cheetah_sd3 <- tapply(litters_random3$Sire.Gen, litters_random3$Species, sd)[3]
cheetah_psl3$Sire.Gen <- cheetah_psl3$Sire.Gen*cheetah_sd3+cheetah_mean3

cheetah_psl4 <- pred_slope_litter4[which(pred_slope_litter4$Species == "Cheetah"),]
cheetah_mean4 <- tapply(litters_random3$Dam.age.at.breeding, litters_random3$Species, mean)[3]
cheetah_sd4 <- tapply(litters_random3$Dam.age.at.breeding, litters_random3$Species, sd)[3]
cheetah_psl4$Dam.age.at.breeding <- cheetah_psl4$Dam.age.at.breeding*cheetah_sd4+cheetah_mean4

cheetah_psl5 <- pred_slope_litter6[which(pred_slope_litter6$Species == "Cheetah"),]
cheetah_mean5 <- tapply(litters_random3$Dam.F, litters_random3$Species, mean)[3]
cheetah_sd5 <- tapply(litters_random3$Dam.F, litters_random3$Species, sd)[3]
cheetah_psl5$Dam.F <- cheetah_psl5$Dam.F*cheetah_sd5+cheetah_mean5

cheetah_psl6 <- pred_slope_litter7[which(pred_slope_litter7$Species == "Cheetah"),]
cheetah_mean6 <- tapply(litters_random3$Sire.F, litters_random3$Species, mean)[3]
cheetah_sd6 <- tapply(litters_random3$Sire.F, litters_random3$Species, sd)[3]
cheetah_psl6$Sire.F <- cheetah_psl6$Sire.F*cheetah_sd6+cheetah_mean6

#need to use raw scale data for G2+
load("R output//litters_random3.Rdata")
litters_random3 <- as.data.frame(litters_random3)
litters_random3_f2 <- litters_random3[which(litters_random3$Sire.Gen > 0 & litters_random3$Dam.Gen > 0),]
cheetah_psl7 <- pred_slope_litter2.f2[which(pred_slope_litter2.f2$Species == "Cheetah"),]
cheetah_mean7 <- tapply(litters_random3_f2$Dam.Gen, litters_random3_f2$Species, mean)[3]
cheetah_sd7 <- tapply(litters_random3_f2$Dam.Gen, litters_random3_f2$Species, sd)[3]
cheetah_psl7$Dam.Gen <- cheetah_psl7$Dam.Gen*cheetah_sd7+cheetah_mean7

cheetah_psl8 <- pred_slope_litter3.f2[which(pred_slope_litter3.f2$Species == "Cheetah"),]
cheetah_mean8 <- tapply(litters_random3_f2$Sire.Gen, litters_random3_f2$Species, mean)[3]
cheetah_sd8 <- tapply(litters_random3_f2$Sire.Gen, litters_random3_f2$Species, sd)[3]
cheetah_psl8$Sire.Gen <- cheetah_psl8$Sire.Gen*cheetah_sd8+cheetah_mean8
```

Eastern bongo:
```{r}
bongo_psl <- pred_slope_litter[which(pred_slope_litter$Species == "Eastern bongo"),]
bongo_mean <- tapply(litters_random3$F, litters_random3$Species, mean)[4]
bongo_sd <- tapply(litters_random3$F, litters_random3$Species, sd)[4]
bongo_psl$Individual.F <- bongo_psl$Individual.F*bongo_sd+bongo_mean

bongo_psl2 <- pred_slope_litter2[which(pred_slope_litter2$Species == "Eastern bongo"),]
bongo_mean2 <- tapply(litters_random3$Dam.Gen, litters_random3$Species, mean)[4]
bongo_sd2 <- tapply(litters_random3$Dam.Gen, litters_random3$Species, sd)[4]
bongo_psl2$Dam.Gen <- bongo_psl2$Dam.Gen*bongo_sd2+bongo_mean2

bongo_psl3 <- pred_slope_litter3[which(pred_slope_litter3$Species == "Eastern bongo"),]
bongo_mean3 <- tapply(litters_random3$Sire.Gen, litters_random3$Species, mean)[4]
bongo_sd3 <- tapply(litters_random3$Sire.Gen, litters_random3$Species, sd)[4]
bongo_psl3$Sire.Gen <- bongo_psl3$Sire.Gen*bongo_sd3+bongo_mean3

bongo_psl4 <- pred_slope_litter4[which(pred_slope_litter4$Species == "Eastern bongo"),]
bongo_mean4 <- tapply(litters_random3$Dam.age.at.breeding, litters_random3$Species, mean)[4]
bongo_sd4 <- tapply(litters_random3$Dam.age.at.breeding, litters_random3$Species, sd)[4]
bongo_psl4$Dam.age.at.breeding <- bongo_psl4$Dam.age.at.breeding*bongo_sd4+bongo_mean4

bongo_psl5 <- pred_slope_litter6[which(pred_slope_litter6$Species == "Eastern bongo"),]
bongo_mean5 <- tapply(litters_random3$Dam.F, litters_random3$Species, mean)[4]
bongo_sd5 <- tapply(litters_random3$Dam.F, litters_random3$Species, sd)[4]
bongo_psl5$Dam.F <- bongo_psl5$Dam.F*bongo_sd5+bongo_mean5

bongo_psl6 <- pred_slope_litter7[which(pred_slope_litter7$Species == "Eastern bongo"),]
bongo_mean6 <- tapply(litters_random3$Sire.F, litters_random3$Species, mean)[4]
bongo_sd6 <- tapply(litters_random3$Sire.F, litters_random3$Species, sd)[4]
bongo_psl6$Sire.F <- bongo_psl6$Sire.F*bongo_sd6+bongo_mean6

#need to use raw scale data for G2+
load("R output//litters_random3.Rdata")
litters_random3 <- as.data.frame(litters_random3)
litters_random3_f2 <- litters_random3[which(litters_random3$Sire.Gen > 0 & litters_random3$Dam.Gen > 0),]
bongo_psl7 <- pred_slope_litter2.f2[which(pred_slope_litter2.f2$Species == "Eastern bongo"),]
bongo_mean7 <- tapply(litters_random3_f2$Dam.Gen, litters_random3_f2$Species, mean)[4]
bongo_sd7 <- tapply(litters_random3_f2$Dam.Gen, litters_random3_f2$Species, sd)[4]
bongo_psl7$Dam.Gen <- bongo_psl7$Dam.Gen*bongo_sd7+bongo_mean7

bongo_psl8 <- pred_slope_litter3.f2[which(pred_slope_litter3.f2$Species == "Eastern bongo"),]
bongo_mean8 <- tapply(litters_random3_f2$Sire.Gen, litters_random3_f2$Species, mean)[4]
bongo_sd8 <- tapply(litters_random3_f2$Sire.Gen, litters_random3_f2$Species, sd)[4]
bongo_psl8$Sire.Gen <- bongo_psl8$Sire.Gen*bongo_sd8+bongo_mean8
```

Tasmanian devil:
```{r}
devil_psl <- pred_slope_litter[which(pred_slope_litter$Species == "Tasmanian devil"),]
devil_mean <- tapply(litters_random3$F, litters_random3$Species, mean)[14]
devil_sd <- tapply(litters_random3$F, litters_random3$Species, sd)[14]
devil_psl$Individual.F <- devil_psl$Individual.F*devil_sd+devil_mean

devil_psl2 <- pred_slope_litter2[which(pred_slope_litter2$Species == "Tasmanian devil"),]
devil_mean2 <- tapply(litters_random3$Dam.Gen, litters_random3$Species, mean)[14]
devil_sd2 <- tapply(litters_random3$Dam.Gen, litters_random3$Species, sd)[14]
devil_psl2$Dam.Gen <- devil_psl2$Dam.Gen*devil_sd2+devil_mean2

devil_psl3 <- pred_slope_litter3[which(pred_slope_litter3$Species == "Tasmanian devil"),]
devil_mean3 <- tapply(litters_random3$Sire.Gen, litters_random3$Species, mean)[14]
devil_sd3 <- tapply(litters_random3$Sire.Gen, litters_random3$Species, sd)[14]
devil_psl3$Sire.Gen <- devil_psl3$Sire.Gen*devil_sd3+devil_mean3

devil_psl4 <- pred_slope_litter4[which(pred_slope_litter4$Species == "Tasmanian devil"),]
devil_mean4 <- tapply(litters_random3$Dam.age.at.breeding, litters_random3$Species, mean)[14]
devil_sd4 <- tapply(litters_random3$Dam.age.at.breeding, litters_random3$Species, sd)[14]
devil_psl4$Dam.age.at.breeding <- devil_psl4$Dam.age.at.breeding*devil_sd4+devil_mean4

devil_psl5 <- pred_slope_litter6[which(pred_slope_litter6$Species == "Tasmanian devil"),]
devil_mean5 <- tapply(litters_random3$Dam.F, litters_random3$Species, mean)[14]
devil_sd5 <- tapply(litters_random3$Dam.F, litters_random3$Species, sd)[14]
devil_psl5$Dam.F <- devil_psl5$Dam.F*devil_sd5+devil_mean5

devil_psl6 <- pred_slope_litter7[which(pred_slope_litter7$Species == "Tasmanian devil"),]
devil_mean6 <- tapply(litters_random3$Sire.F, litters_random3$Species, mean)[14]
devil_sd6 <- tapply(litters_random3$Sire.F, litters_random3$Species, sd)[14]
devil_psl6$Sire.F <- devil_psl6$Sire.F*devil_sd6+devil_mean6

#need to use raw scale data for G2+
load("R output//litters_random3.Rdata")
litters_random3 <- as.data.frame(litters_random3)
litters_random3_f2 <- litters_random3[which(litters_random3$Sire.Gen > 0 & litters_random3$Dam.Gen > 0),]
devil_psl7 <- pred_slope_litter2.f2[which(pred_slope_litter2.f2$Species == "Tasmanian devil"),]
devil_mean7 <- tapply(litters_random3_f2$Dam.Gen, litters_random3_f2$Species, mean)[14]
devil_sd7 <- tapply(litters_random3_f2$Dam.Gen, litters_random3_f2$Species, sd)[14]
devil_psl7$Dam.Gen <- devil_psl7$Dam.Gen*devil_sd7+devil_mean7

devil_psl8 <- pred_slope_litter3.f2[which(pred_slope_litter3.f2$Species == "Tasmanian devil"),]
devil_mean8 <- tapply(litters_random3_f2$Sire.Gen, litters_random3_f2$Species, mean)[14]
devil_sd8 <- tapply(litters_random3_f2$Sire.Gen, litters_random3_f2$Species, sd)[14]
devil_psl8$Sire.Gen <- devil_psl8$Sire.Gen*devil_sd8+devil_mean8
```

European mink:
```{r}
eumink_psl <- pred_slope_litter[which(pred_slope_litter$Species == "European mink"),]
eumink_mean <- tapply(litters_random3$F, litters_random3$Species, mean)[5]
eumink_sd <- tapply(litters_random3$F, litters_random3$Species, sd)[5]
eumink_psl$Individual.F <- eumink_psl$Individual.F*eumink_sd+eumink_mean

eumink_psl2 <- pred_slope_litter2[which(pred_slope_litter2$Species == "European mink"),]
eumink_mean2 <- tapply(litters_random3$Dam.Gen, litters_random3$Species, mean)[5]
eumink_sd2 <- tapply(litters_random3$Dam.Gen, litters_random3$Species, sd)[5]
eumink_psl2$Dam.Gen <- eumink_psl2$Dam.Gen*eumink_sd2+eumink_mean2

eumink_psl3 <- pred_slope_litter3[which(pred_slope_litter3$Species == "European mink"),]
eumink_mean3 <- tapply(litters_random3$Sire.Gen, litters_random3$Species, mean)[5]
eumink_sd3 <- tapply(litters_random3$Sire.Gen, litters_random3$Species, sd)[5]
eumink_psl3$Sire.Gen <- eumink_psl3$Sire.Gen*eumink_sd3+eumink_mean3

eumink_psl4 <- pred_slope_litter4[which(pred_slope_litter4$Species == "European mink"),]
eumink_mean4 <- tapply(litters_random3$Dam.age.at.breeding, litters_random3$Species, mean)[5]
eumink_sd4 <- tapply(litters_random3$Dam.age.at.breeding, litters_random3$Species, sd)[5]
eumink_psl4$Dam.age.at.breeding <- eumink_psl4$Dam.age.at.breeding*eumink_sd4+eumink_mean4

eumink_psl5 <- pred_slope_litter6[which(pred_slope_litter6$Species == "European mink"),]
eumink_mean5 <- tapply(litters_random3$Dam.F, litters_random3$Species, mean)[5]
eumink_sd5 <- tapply(litters_random3$Dam.F, litters_random3$Species, sd)[5]
eumink_psl5$Dam.F <- eumink_psl5$Dam.F*eumink_sd5+eumink_mean5

eumink_psl6 <- pred_slope_litter7[which(pred_slope_litter7$Species == "European mink"),]
eumink_mean6 <- tapply(litters_random3$Sire.F, litters_random3$Species, mean)[5]
eumink_sd6 <- tapply(litters_random3$Sire.F, litters_random3$Species, sd)[5]
eumink_psl6$Sire.F <- eumink_psl6$Sire.F*eumink_sd6+eumink_mean6

#need to use raw scale data for G2+
load("R output//litters_random3.Rdata")
litters_random3 <- as.data.frame(litters_random3)
litters_random3_f2 <- litters_random3[which(litters_random3$Sire.Gen > 0 & litters_random3$Dam.Gen > 0),]
eumink_psl7 <- pred_slope_litter2.f2[which(pred_slope_litter2.f2$Species == "European mink"),]
eumink_mean7 <- tapply(litters_random3_f2$Dam.Gen, litters_random3_f2$Species, mean)[5]
eumink_sd7 <- tapply(litters_random3_f2$Dam.Gen, litters_random3_f2$Species, sd)[5]
eumink_psl7$Dam.Gen <- eumink_psl7$Dam.Gen*eumink_sd7+eumink_mean7

eumink_psl8 <- pred_slope_litter3.f2[which(pred_slope_litter3.f2$Species == "European mink"),]
eumink_mean8 <- tapply(litters_random3_f2$Sire.Gen, litters_random3_f2$Species, mean)[5]
eumink_sd8 <- tapply(litters_random3_f2$Sire.Gen, litters_random3_f2$Species, sd)[5]
eumink_psl8$Sire.Gen <- eumink_psl8$Sire.Gen*eumink_sd8+eumink_mean8
```
Goeldi's monkey:
```{r}
gmonkey_psl <- pred_slope_litter[which(pred_slope_litter$Species == "Goeldi's monkey"),]
gmonkey_mean <- tapply(litters_random3$F, litters_random3$Species, mean)[6]
gmonkey_sd <- tapply(litters_random3$F, litters_random3$Species, sd)[6]
gmonkey_psl$Individual.F <- gmonkey_psl$Individual.F*gmonkey_sd+gmonkey_mean

gmonkey_psl2 <- pred_slope_litter2[which(pred_slope_litter2$Species == "Goeldi's monkey"),]
gmonkey_mean2 <- tapply(litters_random3$Dam.Gen, litters_random3$Species, mean)[6]
gmonkey_sd2 <- tapply(litters_random3$Dam.Gen, litters_random3$Species, sd)[6]
gmonkey_psl2$Dam.Gen <- gmonkey_psl2$Dam.Gen*gmonkey_sd2+gmonkey_mean2

gmonkey_psl3 <- pred_slope_litter3[which(pred_slope_litter3$Species == "Goeldi's monkey"),]
gmonkey_mean3 <- tapply(litters_random3$Sire.Gen, litters_random3$Species, mean)[6]
gmonkey_sd3 <- tapply(litters_random3$Sire.Gen, litters_random3$Species, sd)[6]
gmonkey_psl3$Sire.Gen <- gmonkey_psl3$Sire.Gen*gmonkey_sd3+gmonkey_mean3

gmonkey_psl4 <- pred_slope_litter4[which(pred_slope_litter4$Species == "Goeldi's monkey"),]
gmonkey_mean4 <- tapply(litters_random3$Dam.age.at.breeding, litters_random3$Species, mean)[6]
gmonkey_sd4 <- tapply(litters_random3$Dam.age.at.breeding, litters_random3$Species, sd)[6]
gmonkey_psl4$Dam.age.at.breeding <- gmonkey_psl4$Dam.age.at.breeding*gmonkey_sd4+gmonkey_mean4

gmonkey_psl5 <- pred_slope_litter6[which(pred_slope_litter6$Species == "Goeldi's monkey"),]
gmonkey_mean5 <- tapply(litters_random3$Dam.F, litters_random3$Species, mean)[6]
gmonkey_sd5 <- tapply(litters_random3$Dam.F, litters_random3$Species, sd)[6]
gmonkey_psl5$Dam.F <- gmonkey_psl5$Dam.F*gmonkey_sd5+gmonkey_mean5

gmonkey_psl6 <- pred_slope_litter7[which(pred_slope_litter7$Species == "Goeldi's monkey"),]
gmonkey_mean6 <- tapply(litters_random3$Sire.F, litters_random3$Species, mean)[6]
gmonkey_sd6 <- tapply(litters_random3$Sire.F, litters_random3$Species, sd)[6]
gmonkey_psl6$Sire.F <- gmonkey_psl6$Sire.F*gmonkey_sd6+gmonkey_mean6

#need to use raw scale data for G2+
load("R output//litters_random3.Rdata")
litters_random3 <- as.data.frame(litters_random3)
litters_random3_f2 <- litters_random3[which(litters_random3$Sire.Gen > 0 & litters_random3$Dam.Gen > 0),]
gmonkey_psl7 <- pred_slope_litter2.f2[which(pred_slope_litter2.f2$Species == "Goeldi's monkey"),]
gmonkey_mean7 <- tapply(litters_random3_f2$Dam.Gen, litters_random3_f2$Species, mean)[6]
gmonkey_sd7 <- tapply(litters_random3_f2$Dam.Gen, litters_random3_f2$Species, sd)[6]
gmonkey_psl7$Dam.Gen <- gmonkey_psl7$Dam.Gen*gmonkey_sd7+gmonkey_mean7

gmonkey_psl8 <- pred_slope_litter3.f2[which(pred_slope_litter3.f2$Species == "Goeldi's monkey"),]
gmonkey_mean8 <- tapply(litters_random3_f2$Sire.Gen, litters_random3_f2$Species, mean)[6]
gmonkey_sd8 <- tapply(litters_random3_f2$Sire.Gen, litters_random3_f2$Species, sd)[6]
gmonkey_psl8$Sire.Gen <- gmonkey_psl8$Sire.Gen*gmonkey_sd8+gmonkey_mean8
```

Meerkat:
```{r}
meerkat_psl <- pred_slope_litter[which(pred_slope_litter$Species == "Meerkat"),]
meerkat_mean <- tapply(litters_random3$F, litters_random3$Species, mean)[7]
meerkat_sd <- tapply(litters_random3$F, litters_random3$Species, sd)[7]
meerkat_psl$Individual.F <- meerkat_psl$Individual.F*meerkat_sd+meerkat_mean

meerkat_psl2 <- pred_slope_litter2[which(pred_slope_litter2$Species == "Meerkat"),]
meerkat_mean2 <- tapply(litters_random3$Dam.Gen, litters_random3$Species, mean)[7]
meerkat_sd2 <- tapply(litters_random3$Dam.Gen, litters_random3$Species, sd)[7]
meerkat_psl2$Dam.Gen <- meerkat_psl2$Dam.Gen*meerkat_sd2+meerkat_mean2

meerkat_psl3 <- pred_slope_litter3[which(pred_slope_litter3$Species == "Meerkat"),]
meerkat_mean3 <- tapply(litters_random3$Sire.Gen, litters_random3$Species, mean)[7]
meerkat_sd3 <- tapply(litters_random3$Sire.Gen, litters_random3$Species, sd)[7]
meerkat_psl3$Sire.Gen <- meerkat_psl3$Sire.Gen*meerkat_sd3+meerkat_mean3

meerkat_psl4 <- pred_slope_litter4[which(pred_slope_litter4$Species == "Meerkat"),]
meerkat_mean4 <- tapply(litters_random3$Dam.age.at.breeding, litters_random3$Species, mean)[7]
meerkat_sd4 <- tapply(litters_random3$Dam.age.at.breeding, litters_random3$Species, sd)[7]
meerkat_psl4$Dam.age.at.breeding <- meerkat_psl4$Dam.age.at.breeding*meerkat_sd4+meerkat_mean4

meerkat_psl5 <- pred_slope_litter6[which(pred_slope_litter6$Species == "Meerkat"),]
meerkat_mean5 <- tapply(litters_random3$Dam.F, litters_random3$Species, mean)[7]
meerkat_sd5 <- tapply(litters_random3$Dam.F, litters_random3$Species, sd)[7]
meerkat_psl5$Dam.F <- meerkat_psl5$Dam.F*meerkat_sd5+meerkat_mean5

meerkat_psl6 <- pred_slope_litter7[which(pred_slope_litter7$Species == "Meerkat"),]
meerkat_mean6 <- tapply(litters_random3$Sire.F, litters_random3$Species, mean)[7]
meerkat_sd6 <- tapply(litters_random3$Sire.F, litters_random3$Species, sd)[7]
meerkat_psl6$Sire.F <- meerkat_psl6$Sire.F*meerkat_sd6+meerkat_mean6

#need to use raw scale data for G2+
load("R output//litters_random3.Rdata")
litters_random3 <- as.data.frame(litters_random3)
litters_random3_f2 <- litters_random3[which(litters_random3$Sire.Gen > 0 & litters_random3$Dam.Gen > 0),]
meerkat_psl7 <- pred_slope_litter2.f2[which(pred_slope_litter2.f2$Species == "Meerkat"),]
meerkat_mean7 <- tapply(litters_random3_f2$Dam.Gen, litters_random3_f2$Species, mean)[7]
meerkat_sd7 <- tapply(litters_random3_f2$Dam.Gen, litters_random3_f2$Species, sd)[7]
meerkat_psl7$Dam.Gen <- meerkat_psl7$Dam.Gen*meerkat_sd7+meerkat_mean7

meerkat_psl8 <- pred_slope_litter3.f2[which(pred_slope_litter3.f2$Species == "Meerkat"),]
meerkat_mean8 <- tapply(litters_random3_f2$Sire.Gen, litters_random3_f2$Species, mean)[7]
meerkat_sd8 <- tapply(litters_random3_f2$Sire.Gen, litters_random3_f2$Species, sd)[7]
meerkat_psl8$Sire.Gen <- meerkat_psl8$Sire.Gen*meerkat_sd8+meerkat_mean8
```

Red panda:
```{r}
redpanda_psl <- pred_slope_litter[which(pred_slope_litter$Species == "Red panda"),]
redpanda_mean <- tapply(litters_random3$F, litters_random3$Species, mean)[10]
redpanda_sd <- tapply(litters_random3$F, litters_random3$Species, sd)[10]
redpanda_psl$Individual.F <- redpanda_psl$Individual.F*redpanda_sd+redpanda_mean

redpanda_psl2 <- pred_slope_litter2[which(pred_slope_litter2$Species == "Red panda"),]
redpanda_mean2 <- tapply(litters_random3$Dam.Gen, litters_random3$Species, mean)[10]
redpanda_sd2 <- tapply(litters_random3$Dam.Gen, litters_random3$Species, sd)[10]
redpanda_psl2$Dam.Gen <- redpanda_psl2$Dam.Gen*redpanda_sd2+redpanda_mean2

redpanda_psl3 <- pred_slope_litter3[which(pred_slope_litter3$Species == "Red panda"),]
redpanda_mean3 <- tapply(litters_random3$Sire.Gen, litters_random3$Species, mean)[10]
redpanda_sd3 <- tapply(litters_random3$Sire.Gen, litters_random3$Species, sd)[10]
redpanda_psl3$Sire.Gen <- redpanda_psl3$Sire.Gen*redpanda_sd3+redpanda_mean3

redpanda_psl4 <- pred_slope_litter4[which(pred_slope_litter4$Species == "Red panda"),]
redpanda_mean4 <- tapply(litters_random3$Dam.age.at.breeding, litters_random3$Species, mean)[10]
redpanda_sd4 <- tapply(litters_random3$Dam.age.at.breeding, litters_random3$Species, sd)[10]
redpanda_psl4$Dam.age.at.breeding <- redpanda_psl4$Dam.age.at.breeding*redpanda_sd4+redpanda_mean4

redpanda_psl5 <- pred_slope_litter6[which(pred_slope_litter6$Species == "Red panda"),]
redpanda_mean5 <- tapply(litters_random3$Dam.F, litters_random3$Species, mean)[10]
redpanda_sd5 <- tapply(litters_random3$Dam.F, litters_random3$Species, sd)[10]
redpanda_psl5$Dam.F <- redpanda_psl5$Dam.F*redpanda_sd5+redpanda_mean5

redpanda_psl6 <- pred_slope_litter7[which(pred_slope_litter7$Species == "Red panda"),]
redpanda_mean6 <- tapply(litters_random3$Sire.F, litters_random3$Species, mean)[10]
redpanda_sd6 <- tapply(litters_random3$Sire.F, litters_random3$Species, sd)[10]
redpanda_psl6$Sire.F <- redpanda_psl6$Sire.F*redpanda_sd6+redpanda_mean6

#need to use raw scale data for G2+
load("R output//litters_random3.Rdata")
litters_random3 <- as.data.frame(litters_random3)
litters_random3_f2 <- litters_random3[which(litters_random3$Sire.Gen > 0 & litters_random3$Dam.Gen > 0),]
redpanda_psl7 <- pred_slope_litter2.f2[which(pred_slope_litter2.f2$Species == "Red panda"),]
redpanda_mean7 <- tapply(litters_random3_f2$Dam.Gen, litters_random3_f2$Species, mean)[10]
redpanda_sd7 <- tapply(litters_random3_f2$Dam.Gen, litters_random3_f2$Species, sd)[10]
redpanda_psl7$Dam.Gen <- redpanda_psl7$Dam.Gen*redpanda_sd7+redpanda_mean7

redpanda_psl8 <- pred_slope_litter3.f2[which(pred_slope_litter3.f2$Species == "Red panda"),]
redpanda_mean8 <- tapply(litters_random3_f2$Sire.Gen, litters_random3_f2$Species, mean)[10]
redpanda_sd8 <- tapply(litters_random3_f2$Sire.Gen, litters_random3_f2$Species, sd)[10]
redpanda_psl8$Sire.Gen <- redpanda_psl8$Sire.Gen*redpanda_sd8+redpanda_mean8
```

Red ruffed lemur:
```{r}
rrlemur_psl <- pred_slope_litter[which(pred_slope_litter$Species == "Red ruffed lemur"),]
rrlemur_mean <- tapply(litters_random3$F, litters_random3$Species, mean)[11]
rrlemur_sd <- tapply(litters_random3$F, litters_random3$Species, sd)[11]
rrlemur_psl$Individual.F <- rrlemur_psl$Individual.F*rrlemur_sd+rrlemur_mean

rrlemur_psl2 <- pred_slope_litter2[which(pred_slope_litter2$Species == "Red ruffed lemur"),]
rrlemur_mean2 <- tapply(litters_random3$Dam.Gen, litters_random3$Species, mean)[11]
rrlemur_sd2 <- tapply(litters_random3$Dam.Gen, litters_random3$Species, sd)[11]
rrlemur_psl2$Dam.Gen <- rrlemur_psl2$Dam.Gen*rrlemur_sd2+rrlemur_mean2

rrlemur_psl3 <- pred_slope_litter3[which(pred_slope_litter3$Species == "Red ruffed lemur"),]
rrlemur_mean3 <- tapply(litters_random3$Sire.Gen, litters_random3$Species, mean)[11]
rrlemur_sd3 <- tapply(litters_random3$Sire.Gen, litters_random3$Species, sd)[11]
rrlemur_psl3$Sire.Gen <- rrlemur_psl3$Sire.Gen*rrlemur_sd3+rrlemur_mean3

rrlemur_psl4 <- pred_slope_litter4[which(pred_slope_litter4$Species == "Red ruffed lemur"),]
rrlemur_mean4 <- tapply(litters_random3$Dam.age.at.breeding, litters_random3$Species, mean)[11]
rrlemur_sd4 <- tapply(litters_random3$Dam.age.at.breeding, litters_random3$Species, sd)[11]
rrlemur_psl4$Dam.age.at.breeding <- rrlemur_psl4$Dam.age.at.breeding*rrlemur_sd4+rrlemur_mean4

rrlemur_psl5 <- pred_slope_litter6[which(pred_slope_litter6$Species == "Red ruffed lemur"),]
rrlemur_mean5 <- tapply(litters_random3$Dam.F, litters_random3$Species, mean)[11]
rrlemur_sd5 <- tapply(litters_random3$Dam.F, litters_random3$Species, sd)[11]
rrlemur_psl5$Dam.F <- rrlemur_psl5$Dam.F*rrlemur_sd5+rrlemur_mean5

rrlemur_psl6 <- pred_slope_litter7[which(pred_slope_litter7$Species == "Red ruffed lemur"),]
rrlemur_mean6 <- tapply(litters_random3$Sire.F, litters_random3$Species, mean)[11]
rrlemur_sd6 <- tapply(litters_random3$Sire.F, litters_random3$Species, sd)[11]
rrlemur_psl6$Sire.F <- rrlemur_psl6$Sire.F*rrlemur_sd6+rrlemur_mean6

#need to use raw scale data for G2+
load("R output//litters_random3.Rdata")
litters_random3 <- as.data.frame(litters_random3)
litters_random3_f2 <- litters_random3[which(litters_random3$Sire.Gen > 0 & litters_random3$Dam.Gen > 0),]
rrlemur_psl7 <- pred_slope_litter2.f2[which(pred_slope_litter2.f2$Species == "Red ruffed lemur"),]
rrlemur_mean7 <- tapply(litters_random3_f2$Dam.Gen, litters_random3_f2$Species, mean)[11]
rrlemur_sd7 <- tapply(litters_random3_f2$Dam.Gen, litters_random3_f2$Species, sd)[11]
rrlemur_psl7$Dam.Gen <- rrlemur_psl7$Dam.Gen*rrlemur_sd7+rrlemur_mean7

rrlemur_psl8 <- pred_slope_litter3.f2[which(pred_slope_litter3.f2$Species == "Red ruffed lemur"),]
rrlemur_mean8 <- tapply(litters_random3_f2$Sire.Gen, litters_random3_f2$Species, mean)[11]
rrlemur_sd8 <- tapply(litters_random3_f2$Sire.Gen, litters_random3_f2$Species, sd)[11]
rrlemur_psl8$Sire.Gen <- rrlemur_psl8$Sire.Gen*rrlemur_sd8+rrlemur_mean8
```

Red wolf:
```{r}
redwolf_psl <- pred_slope_litter[which(pred_slope_litter$Species == "Red wolf"),]
redwolf_mean <- tapply(litters_random3$F, litters_random3$Species, mean)[12]
redwolf_sd <- tapply(litters_random3$F, litters_random3$Species, sd)[12]
redwolf_psl$Individual.F <- redwolf_psl$Individual.F*redwolf_sd+redwolf_mean

redwolf_psl2 <- pred_slope_litter2[which(pred_slope_litter2$Species == "Red wolf"),]
redwolf_mean2 <- tapply(litters_random3$Dam.Gen, litters_random3$Species, mean)[12]
redwolf_sd2 <- tapply(litters_random3$Dam.Gen, litters_random3$Species, sd)[12]
redwolf_psl2$Dam.Gen <- redwolf_psl2$Dam.Gen*redwolf_sd2+redwolf_mean2

redwolf_psl3 <- pred_slope_litter3[which(pred_slope_litter3$Species == "Red wolf"),]
redwolf_mean3 <- tapply(litters_random3$Sire.Gen, litters_random3$Species, mean)[12]
redwolf_sd3 <- tapply(litters_random3$Sire.Gen, litters_random3$Species, sd)[12]
redwolf_psl3$Sire.Gen <- redwolf_psl3$Sire.Gen*redwolf_sd3+redwolf_mean3

redwolf_psl4 <- pred_slope_litter4[which(pred_slope_litter4$Species == "Red wolf"),]
redwolf_mean4 <- tapply(litters_random3$Dam.age.at.breeding, litters_random3$Species, mean)[12]
redwolf_sd4 <- tapply(litters_random3$Dam.age.at.breeding, litters_random3$Species, sd)[12]
redwolf_psl4$Dam.age.at.breeding <- redwolf_psl4$Dam.age.at.breeding*redwolf_sd4+redwolf_mean4

redwolf_psl5 <- pred_slope_litter6[which(pred_slope_litter6$Species == "Red wolf"),]
redwolf_mean5 <- tapply(litters_random3$Dam.F, litters_random3$Species, mean)[12]
redwolf_sd5 <- tapply(litters_random3$Dam.F, litters_random3$Species, sd)[12]
redwolf_psl5$Dam.F <- redwolf_psl5$Dam.F*redwolf_sd5+redwolf_mean5

redwolf_psl6 <- pred_slope_litter7[which(pred_slope_litter7$Species == "Red wolf"),]
redwolf_mean6 <- tapply(litters_random3$Sire.F, litters_random3$Species, mean)[12]
redwolf_sd6 <- tapply(litters_random3$Sire.F, litters_random3$Species, sd)[12]
redwolf_psl6$Sire.F <- redwolf_psl6$Sire.F*redwolf_sd6+redwolf_mean6

#need to use raw scale data for G2+
load("R output//litters_random3.Rdata")
litters_random3 <- as.data.frame(litters_random3)
litters_random3_f2 <- litters_random3[which(litters_random3$Sire.Gen > 0 & litters_random3$Dam.Gen > 0),]
redwolf_psl7 <- pred_slope_litter2.f2[which(pred_slope_litter2.f2$Species == "Red wolf"),]
redwolf_mean7 <- tapply(litters_random3_f2$Dam.Gen, litters_random3_f2$Species, mean)[12]
redwolf_sd7 <- tapply(litters_random3_f2$Dam.Gen, litters_random3_f2$Species, sd)[12]
redwolf_psl7$Dam.Gen <- redwolf_psl7$Dam.Gen*redwolf_sd7+redwolf_mean7

redwolf_psl8 <- pred_slope_litter3.f2[which(pred_slope_litter3.f2$Species == "Red wolf"),]
redwolf_mean8 <- tapply(litters_random3_f2$Sire.Gen, litters_random3_f2$Species, mean)[12]
redwolf_sd8 <- tapply(litters_random3_f2$Sire.Gen, litters_random3_f2$Species, sd)[12]
redwolf_psl8$Sire.Gen <- redwolf_psl8$Sire.Gen*redwolf_sd8+redwolf_mean8
```

Scimitar-horned oryx
```{r}
soryx_psl <- pred_slope_litter[which(pred_slope_litter$Species == "Scimitar-horned oryx"),]
soryx_mean <- tapply(litters_random3$F, litters_random3$Species, mean)[13]
soryx_sd <- tapply(litters_random3$F, litters_random3$Species, sd)[13]
soryx_psl$Individual.F <- soryx_psl$Individual.F*soryx_sd+soryx_mean

soryx_psl2 <- pred_slope_litter2[which(pred_slope_litter2$Species == "Scimitar-horned oryx"),]
soryx_mean2 <- tapply(litters_random3$Dam.Gen, litters_random3$Species, mean)[13]
soryx_sd2 <- tapply(litters_random3$Dam.Gen, litters_random3$Species, sd)[13]
soryx_psl2$Dam.Gen <- soryx_psl2$Dam.Gen*soryx_sd2+soryx_mean2

soryx_psl3 <- pred_slope_litter3[which(pred_slope_litter3$Species == "Scimitar-horned oryx"),]
soryx_mean3 <- tapply(litters_random3$Sire.Gen, litters_random3$Species, mean)[13]
soryx_sd3 <- tapply(litters_random3$Sire.Gen, litters_random3$Species, sd)[13]
soryx_psl3$Sire.Gen <- soryx_psl3$Sire.Gen*soryx_sd3+soryx_mean3

soryx_psl4 <- pred_slope_litter4[which(pred_slope_litter4$Species == "Scimitar-horned oryx"),]
soryx_mean4 <- tapply(litters_random3$Dam.age.at.breeding, litters_random3$Species, mean)[13]
soryx_sd4 <- tapply(litters_random3$Dam.age.at.breeding, litters_random3$Species, sd)[13]
soryx_psl4$Dam.age.at.breeding <- soryx_psl4$Dam.age.at.breeding*soryx_sd4+soryx_mean4

soryx_psl5 <- pred_slope_litter6[which(pred_slope_litter6$Species == "Scimitar-horned oryx"),]
soryx_mean5 <- tapply(litters_random3$Dam.F, litters_random3$Species, mean)[13]
soryx_sd5 <- tapply(litters_random3$Dam.F, litters_random3$Species, sd)[13]
soryx_psl5$Dam.F <- soryx_psl5$Dam.F*soryx_sd5+soryx_mean5

soryx_psl6 <- pred_slope_litter7[which(pred_slope_litter7$Species == "Scimitar-horned oryx"),]
soryx_mean6 <- tapply(litters_random3$Sire.F, litters_random3$Species, mean)[13]
soryx_sd6 <- tapply(litters_random3$Sire.F, litters_random3$Species, sd)[13]
soryx_psl6$Sire.F <- soryx_psl6$Sire.F*soryx_sd6+soryx_mean6

#need to use raw scale data for G2+
load("R output//litters_random3.Rdata")
litters_random3 <- as.data.frame(litters_random3)
litters_random3_f2 <- litters_random3[which(litters_random3$Sire.Gen > 0 & litters_random3$Dam.Gen > 0),]
soryx_psl7 <- pred_slope_litter2.f2[which(pred_slope_litter2.f2$Species == "Scimitar-horned oryx"),]
soryx_mean7 <- tapply(litters_random3_f2$Dam.Gen, litters_random3_f2$Species, mean)[13]
soryx_sd7 <- tapply(litters_random3_f2$Dam.Gen, litters_random3_f2$Species, sd)[13]
soryx_psl7$Dam.Gen <- soryx_psl7$Dam.Gen*soryx_sd7+soryx_mean7

soryx_psl8 <- pred_slope_litter3.f2[which(pred_slope_litter3.f2$Species == "Scimitar-horned oryx"),]
soryx_mean8 <- tapply(litters_random3_f2$Sire.Gen, litters_random3_f2$Species, mean)[13]
soryx_sd8 <- tapply(litters_random3_f2$Sire.Gen, litters_random3_f2$Species, sd)[13]
soryx_psl8$Sire.Gen <- soryx_psl8$Sire.Gen*soryx_sd8+soryx_mean8
```

Prehensile-tailed skink:
```{r}
pskink_psl <- pred_slope_litter[which(pred_slope_litter$Species == "Prehensile-tailed skink"),]
pskink_mean <- tapply(litters_random3$F, litters_random3$Species, mean)[8]
pskink_sd <- tapply(litters_random3$F, litters_random3$Species, sd)[8]
pskink_psl$Individual.F <- pskink_psl$Individual.F*pskink_sd+pskink_mean

pskink_psl2 <- pred_slope_litter2[which(pred_slope_litter2$Species == "Prehensile-tailed skink"),]
pskink_mean2 <- tapply(litters_random3$Dam.Gen, litters_random3$Species, mean)[8]
pskink_sd2 <- tapply(litters_random3$Dam.Gen, litters_random3$Species, sd)[8]
pskink_psl2$Dam.Gen <- pskink_psl2$Dam.Gen*pskink_sd2+pskink_mean2

pskink_psl3 <- pred_slope_litter3[which(pred_slope_litter3$Species == "Prehensile-tailed skink"),]
pskink_mean3 <- tapply(litters_random3$Sire.Gen, litters_random3$Species, mean)[8]
pskink_sd3 <- tapply(litters_random3$Sire.Gen, litters_random3$Species, sd)[8]
pskink_psl3$Sire.Gen <- pskink_psl3$Sire.Gen*pskink_sd3+pskink_mean3

pskink_psl4 <- pred_slope_litter4[which(pred_slope_litter4$Species == "Prehensile-tailed skink"),]
pskink_mean4 <- tapply(litters_random3$Dam.age.at.breeding, litters_random3$Species, mean)[8]
pskink_sd4 <- tapply(litters_random3$Dam.age.at.breeding, litters_random3$Species, sd)[8]
pskink_psl4$Dam.age.at.breeding <- pskink_psl4$Dam.age.at.breeding*pskink_sd4+pskink_mean4

#need to use raw scale data for G2+
load("R output//litters_random3.Rdata")
litters_random3 <- as.data.frame(litters_random3)
litters_random3_f2 <- litters_random3[which(litters_random3$Sire.Gen > 0 & litters_random3$Dam.Gen > 0),]
pskink_psl7 <- pred_slope_litter2.f2[which(pred_slope_litter2.f2$Species == "Prehensile-tailed skink"),]
pskink_mean7 <- tapply(litters_random3_f2$Dam.Gen, litters_random3_f2$Species, mean)[8]
pskink_sd7 <- tapply(litters_random3_f2$Dam.Gen, litters_random3_f2$Species, sd)[8]
pskink_psl7$Dam.Gen <- pskink_psl7$Dam.Gen*pskink_sd7+pskink_mean7

pskink_psl8 <- pred_slope_litter3.f2[which(pred_slope_litter3.f2$Species == "Prehensile-tailed skink"),]
pskink_mean8 <- tapply(litters_random3_f2$Sire.Gen, litters_random3_f2$Species, mean)[8]
pskink_sd8 <- tapply(litters_random3_f2$Sire.Gen, litters_random3_f2$Species, sd)[8]
pskink_psl8$Sire.Gen <- pskink_psl8$Sire.Gen*pskink_sd8+pskink_mean8
```

Radiated tortoise:
```{r}
radtort_psl2 <- pred_slope_litter2[which(pred_slope_litter2$Species == "Radiated tortoise"),]
radtort_mean2 <- tapply(litters_random3$Dam.Gen, litters_random3$Species, mean)[9]
radtort_sd2 <- tapply(litters_random3$Dam.Gen, litters_random3$Species, sd)[9]
radtort_psl2$Dam.Gen <- radtort_psl2$Dam.Gen*radtort_sd2+radtort_mean2

radtort_psl3 <- pred_slope_litter3[which(pred_slope_litter3$Species == "Radiated tortoise"),]
radtort_mean3 <- tapply(litters_random3$Sire.Gen, litters_random3$Species, mean)[9]
radtort_sd3 <- tapply(litters_random3$Sire.Gen, litters_random3$Species, sd)[9]
radtort_psl3$Sire.Gen <- radtort_psl3$Sire.Gen*radtort_sd3+radtort_mean3

radtort_psl4 <- pred_slope_litter4[which(pred_slope_litter4$Species == "Radiated tortoise"),]
radtort_mean4 <- tapply(litters_random3$Dam.age.at.breeding, litters_random3$Species, mean)[9]
radtort_sd4 <- tapply(litters_random3$Dam.age.at.breeding, litters_random3$Species, sd)[9]
radtort_psl4$Dam.age.at.breeding <- radtort_psl4$Dam.age.at.breeding*radtort_sd4+radtort_mean4
```

Western swamp tortoise:
```{r}
wst_psl2 <- pred_slope_litter2[which(pred_slope_litter2$Species == "Western swamp tortoise"),]
wst_mean2 <- tapply(litters_random3$Dam.Gen, litters_random3$Species, mean)[15]
wst_sd2 <- tapply(litters_random3$Dam.Gen, litters_random3$Species, sd)[15]
wst_psl2$Dam.Gen <- wst_psl2$Dam.Gen*wst_sd2+wst_mean2

wst_psl3 <- pred_slope_litter3[which(pred_slope_litter3$Species == "Western swamp tortoise"),]
wst_mean3 <- tapply(litters_random3$Sire.Gen, litters_random3$Species, mean)[15]
wst_sd3 <- tapply(litters_random3$Sire.Gen, litters_random3$Species, sd)[15]
wst_psl3$Sire.Gen <- wst_psl3$Sire.Gen*wst_sd3+wst_mean3

wst_psl4 <- pred_slope_litter4[which(pred_slope_litter4$Species == "Western swamp tortoise"),]
wst_mean4 <- tapply(litters_random3$Dam.age.at.breeding, litters_random3$Species, mean)[15]
wst_sd4 <- tapply(litters_random3$Dam.age.at.breeding, litters_random3$Species, sd)[15]
wst_psl4$Dam.age.at.breeding <- wst_psl4$Dam.age.at.breeding*wst_sd4+wst_mean4
```

Plot African wild dog:
```{r}
#offspring F
g1.awd <- ggplot(awd_psl, aes(x=Individual.F, y=Survival))+
  geom_line()+
  scale_x_continuous(name=expression(paste("Offspring ", italic("f"))))+
  geom_point(data=litters_random3[which(litters_random3$Species == "African wild dog"),], aes(x=F, y=Survival), alpha=0.05, position=position_jitter(width=0, height=0.02))+
  theme(panel.grid.major=element_blank(), panel.grid.minor=element_blank(), panel.background=element_blank(), axis.line=element_line(colour="grey"), axis.title.x=element_text(size=10), axis.text.x=element_text(angle=90, hjust=1))

#dam gen
g2.awd <- ggplot(awd_psl2, aes(x=Dam.Gen, y=Survival))+
  geom_line()+
  scale_x_continuous(name="Dam generation")+
  geom_point(data=litters_random3[which(litters_random3$Species == "African wild dog"),], aes(x=Dam.Gen, y=Survival), alpha=0.05, position=position_jitter(width=0, height=0.02))+
  theme(panel.grid.major=element_blank(), panel.grid.minor=element_blank(), panel.background=element_blank(), axis.line=element_line(colour="grey"), axis.title.x=element_text(size=10), axis.text.x=element_text(angle=90, hjust=1))

#sire gen
g3.awd <- ggplot(awd_psl3, aes(x=Sire.Gen, y=Survival))+
  geom_line()+
  scale_x_continuous(name="Sire generation")+
  geom_point(data=litters_random3[which(litters_random3$Species == "African wild dog"),], aes(x=Sire.Gen, y=Survival), alpha=0.05, position=position_jitter(width=0, height=0.02))+
  theme(panel.grid.major=element_blank(), panel.grid.minor=element_blank(), panel.background=element_blank(), axis.line=element_line(colour="grey"), axis.title.x=element_text(size=10), axis.text.x=element_text(angle=90, hjust=1))

#dam age
g4.awd <- ggplot(awd_psl4, aes(x=Dam.age.at.breeding, y=Survival))+
  geom_line()+
  scale_x_continuous(name="Dam age at breeding")+
  geom_point(data=litters_random3[which(litters_random3$Species == "African wild dog"),], aes(x=Dam.age.at.breeding, y=Survival), alpha=0.05, position=position_jitter(width=0, height=0.02))+
  theme(panel.grid.major=element_blank(), panel.grid.minor=element_blank(), panel.background=element_blank(), axis.line=element_line(colour="grey"), axis.title.x=element_text(size=10), axis.text.x=element_text(angle=90, hjust=1))

#dam F
g5.awd <- ggplot(awd_psl5, aes(x=Dam.F, y=Survival))+
  geom_line()+
  scale_x_continuous(name=expression(paste("Dam ", italic("f"))))+
  geom_point(data=litters_random3[which(litters_random3$Species == "African wild dog"),], aes(x=Dam.F, y=Survival), alpha=0.05, position=position_jitter(width=0, height=0.02))+
  theme(panel.grid.major=element_blank(), panel.grid.minor=element_blank(), panel.background=element_blank(), axis.line=element_line(colour="grey"), axis.title.x=element_text(size=10), axis.text.x=element_text(angle=90, hjust=1))

#sire F
g6.awd <- ggplot(awd_psl6, aes(x=Sire.F, y=Survival))+
  geom_line()+
  scale_x_continuous(name=expression(paste("Sire ", italic("f"))))+
  geom_point(data=litters_random3[which(litters_random3$Species == "African wild dog"),], aes(x=Sire.F, y=Survival), alpha=0.05, position=position_jitter(width=0, height=0.02))+
  theme(panel.grid.major=element_blank(), panel.grid.minor=element_blank(), panel.background=element_blank(), axis.line=element_line(colour="grey"), axis.title.x=element_text(size=10), axis.text.x=element_text(angle=90, hjust=1))

#dam G2+
g7.awd <- ggplot(awd_psl7, aes(x=Dam.Gen, y=Survival))+
  geom_line()+
  scale_x_continuous(name=expression(paste("Dam generation (G"['2+'], ")")))+
  geom_point(data=litters_random3_f2[which(litters_random3_f2$Species == "African wild dog"),], aes(x=Dam.Gen, y=Survival), alpha=0.05, position=position_jitter(width=0, height=0.02))+
  theme(panel.grid.major=element_blank(), panel.grid.minor=element_blank(), panel.background=element_blank(), axis.line=element_line(colour="grey"), axis.title.x=element_text(size=10), axis.text.x=element_text(angle=90, hjust=1))

#Sire G2+
g8.awd <- ggplot(awd_psl8, aes(x=Sire.Gen, y=Survival))+
  geom_line()+
  scale_x_continuous(name=expression(paste("Sire generation (G"['2+'],")")))+
  geom_point(data=litters_random3_f2[which(litters_random3_f2$Species == "African wild dog"),], aes(x=Sire.Gen, y=Survival), alpha=0.05, position=position_jitter(width=0, height=0.02))+
    theme(panel.grid.major=element_blank(), panel.grid.minor=element_blank(), panel.background=element_blank(), axis.line=element_line(colour="grey"), axis.title.x=element_text(size=10), axis.text.x=element_text(angle=90, hjust=1))

grid.arrange(g1.awd, g5.awd, g2.awd, g7.awd, g4.awd, g6.awd, g3.awd, g8.awd, ncol=4)
```

Black and white ruffed lemur:
```{r}
#offspring F
g1.bwl <- ggplot(bwl_psl, aes(x=Individual.F, y=Survival))+
  geom_line()+
  scale_x_continuous(name=expression(paste("Offspring ", italic("f"))))+
  geom_point(data=litters_random3[which(litters_random3$Species == "Black and white ruffed lemur"),], aes(x=F, y=Survival), alpha=0.05, position=position_jitter(width=0, height=0.02))+
  theme(panel.grid.major=element_blank(), panel.grid.minor=element_blank(), panel.background=element_blank(), axis.line=element_line(colour="grey"), axis.title.x=element_text(size=10), axis.text.x=element_text(angle=90, hjust=1))

#dam gen
g2.bwl <- ggplot(bwl_psl2, aes(x=Dam.Gen, y=Survival))+
  geom_line()+
  scale_x_continuous(name="Dam generation")+
  geom_point(data=litters_random3[which(litters_random3$Species == "Black and white ruffed lemur"),], aes(x=Dam.Gen, y=Survival), alpha=0.05, position=position_jitter(width=0, height=0.02))+
  theme(panel.grid.major=element_blank(), panel.grid.minor=element_blank(), panel.background=element_blank(), axis.line=element_line(colour="grey"), axis.title.x=element_text(size=10), axis.text.x=element_text(angle=90, hjust=1))

#sire gen
g3.bwl <- ggplot(bwl_psl3, aes(x=Sire.Gen, y=Survival))+
  geom_line()+
  scale_x_continuous(name="Sire generation")+
  geom_point(data=litters_random3[which(litters_random3$Species == "Black and white ruffed lemur"),], aes(x=Sire.Gen, y=Survival), alpha=0.05, position=position_jitter(width=0, height=0.02))+
  theme(panel.grid.major=element_blank(), panel.grid.minor=element_blank(), panel.background=element_blank(), axis.line=element_line(colour="grey"), axis.title.x=element_text(size=10), axis.text.x=element_text(angle=90, hjust=1))

#dam age
g4.bwl <- ggplot(bwl_psl4, aes(x=Dam.age.at.breeding, y=Survival))+
  geom_line()+
  scale_x_continuous(name="Dam age at breeding")+
  geom_point(data=litters_random3[which(litters_random3$Species == "Black and white ruffed lemur"),], aes(x=Dam.age.at.breeding, y=Survival), alpha=0.05, position=position_jitter(width=0, height=0.02))+
  theme(panel.grid.major=element_blank(), panel.grid.minor=element_blank(), panel.background=element_blank(), axis.line=element_line(colour="grey"), axis.title.x=element_text(size=10), axis.text.x=element_text(angle=90, hjust=1))

#dam F
g5.bwl <- ggplot(bwl_psl5, aes(x=Dam.F, y=Survival))+
  geom_line()+
  scale_x_continuous(name=expression(paste("Dam ", italic("f"))))+
  geom_point(data=litters_random3[which(litters_random3$Species == "Black and white ruffed lemur"),], aes(x=Dam.F, y=Survival), alpha=0.05, position=position_jitter(width=0, height=0.02))+
  theme(panel.grid.major=element_blank(), panel.grid.minor=element_blank(), panel.background=element_blank(), axis.line=element_line(colour="grey"), axis.title.x=element_text(size=10), axis.text.x=element_text(angle=90, hjust=1))

#sire F
g6.bwl <- ggplot(bwl_psl6, aes(x=Sire.F, y=Survival))+
  geom_line()+
  scale_x_continuous(name=expression(paste("Sire ", italic("f"))))+
  geom_point(data=litters_random3[which(litters_random3$Species == "Black and white ruffed lemur"),], aes(x=Sire.F, y=Survival), alpha=0.05, position=position_jitter(width=0, height=0.02))+
  theme(panel.grid.major=element_blank(), panel.grid.minor=element_blank(), panel.background=element_blank(), axis.line=element_line(colour="grey"), axis.title.x=element_text(size=10), axis.text.x=element_text(angle=90, hjust=1))

#dam G2+
g7.bwl <- ggplot(bwl_psl7, aes(x=Dam.Gen, y=Survival))+
  geom_line()+
  scale_x_continuous(name=expression(paste("Dam generation (G"['2+'],")")))+
  geom_point(data=litters_random3_f2[which(litters_random3_f2$Species == "Black and white ruffed lemur"),], aes(x=Dam.Gen, y=Survival), alpha=0.05, position=position_jitter(width=0, height=0.02))+
  theme(panel.grid.major=element_blank(), panel.grid.minor=element_blank(), panel.background=element_blank(), axis.line=element_line(colour="grey"), axis.title.x=element_text(size=10), axis.text.x=element_text(angle=90, hjust=1))

#sire G2+
g8.bwl <- ggplot(bwl_psl8, aes(x=Sire.Gen, y=Survival))+
  geom_line()+
  scale_x_continuous(name=expression(paste("Sire generation (G"['2+'],")")))+
  geom_point(data=litters_random3_f2[which(litters_random3_f2$Species == "Black and white ruffed lemur"),], aes(x=Sire.Gen, y=Survival), alpha=0.05, position=position_jitter(width=0, height=0.02))+
    theme(panel.grid.major=element_blank(), panel.grid.minor=element_blank(), panel.background=element_blank(), axis.line=element_line(colour="grey"), axis.title.x=element_text(size=10), axis.text.x=element_text(angle=90, hjust=1))

grid.arrange(g1.bwl, g5.bwl, g2.bwl, g7.bwl, g4.bwl, g6.bwl, g3.bwl, g8.bwl, ncol=4)
```

Cheetah:
```{r}
#offspring F
g1.cheetah <- ggplot(cheetah_psl, aes(x=Individual.F, y=Survival))+
  geom_line()+
  scale_x_continuous(name=expression(paste("Offspring ", italic("f"))))+
  geom_point(data=litters_random3[which(litters_random3$Species == "Cheetah"),], aes(x=F, y=Survival), alpha=0.05, position=position_jitter(width=0, height=0.02))+
  theme(panel.grid.major=element_blank(), panel.grid.minor=element_blank(), panel.background=element_blank(), axis.line=element_line(colour="grey"), axis.title.x=element_text(size=10), axis.text.x=element_text(angle=90, hjust=1))

#dam gen
g2.cheetah <- ggplot(cheetah_psl2, aes(x=Dam.Gen, y=Survival))+
  geom_line()+
  scale_x_continuous(name="Dam generation")+
  geom_point(data=litters_random3[which(litters_random3$Species == "Cheetah"),], aes(x=Dam.Gen, y=Survival), alpha=0.05, position=position_jitter(width=0, height=0.02))+
  theme(panel.grid.major=element_blank(), panel.grid.minor=element_blank(), panel.background=element_blank(), axis.line=element_line(colour="grey"), axis.title.x=element_text(size=10), axis.text.x=element_text(angle=90, hjust=1))

#sire gen
g3.cheetah <- ggplot(cheetah_psl3, aes(x=Sire.Gen, y=Survival))+
  geom_line()+
  scale_x_continuous(name="Sire generation")+
  geom_point(data=litters_random3[which(litters_random3$Species == "Cheetah"),], aes(x=Sire.Gen, y=Survival), alpha=0.05, position=position_jitter(width=0, height=0.02))+
  theme(panel.grid.major=element_blank(), panel.grid.minor=element_blank(), panel.background=element_blank(), axis.line=element_line(colour="grey"), axis.title.x=element_text(size=10), axis.text.x=element_text(angle=90, hjust=1))

#dam age
g4.cheetah <- ggplot(cheetah_psl4, aes(x=Dam.age.at.breeding, y=Survival))+
  geom_line()+
  scale_x_continuous(name="Dam age at breeding")+
  geom_point(data=litters_random3[which(litters_random3$Species == "Cheetah"),], aes(x=Dam.age.at.breeding, y=Survival), alpha=0.05, position=position_jitter(width=0, height=0.02))+
  theme(panel.grid.major=element_blank(), panel.grid.minor=element_blank(), panel.background=element_blank(), axis.line=element_line(colour="grey"), axis.title.x=element_text(size=10), axis.text.x=element_text(angle=90, hjust=1))

#dam F
g5.cheetah <- ggplot(cheetah_psl5, aes(x=Dam.F, y=Survival))+
  geom_line()+
  scale_x_continuous(name=expression(paste("Dam ", italic("f"))))+
  geom_point(data=litters_random3[which(litters_random3$Species == "Cheetah"),], aes(x=Dam.F, y=Survival), alpha=0.05, position=position_jitter(width=0, height=0.02))+
  theme(panel.grid.major=element_blank(), panel.grid.minor=element_blank(), panel.background=element_blank(), axis.line=element_line(colour="grey"), axis.title.x=element_text(size=10), axis.text.x=element_text(angle=90, hjust=1))

#sire F
g6.cheetah <- ggplot(cheetah_psl6, aes(x=Sire.F, y=Survival))+
  geom_line()+
  scale_x_continuous(name=expression(paste("Sire ", italic("f"))))+
  geom_point(data=litters_random3[which(litters_random3$Species == "Cheetah"),], aes(x=Sire.F, y=Survival), alpha=0.05, position=position_jitter(width=0, height=0.02))+
  theme(panel.grid.major=element_blank(), panel.grid.minor=element_blank(), panel.background=element_blank(), axis.line=element_line(colour="grey"), axis.title.x=element_text(size=10), axis.text.x=element_text(angle=90, hjust=1))

#dam G2+
g7.cheetah <- ggplot(cheetah_psl7, aes(x=Dam.Gen, y=Survival))+
  geom_line()+
  scale_x_continuous(name=expression(paste("Dam generation (G"['2+'],")")))+
  geom_point(data=litters_random3_f2[which(litters_random3_f2$Species == "Cheetah"),], aes(x=Dam.Gen, y=Survival), alpha=0.05, position=position_jitter(width=0, height=0.02))+
  theme(panel.grid.major=element_blank(), panel.grid.minor=element_blank(), panel.background=element_blank(), axis.line=element_line(colour="grey"), axis.title.x=element_text(size=10), axis.text.x=element_text(angle=90, hjust=1))

#sire G2+
g8.cheetah <- ggplot(cheetah_psl8, aes(x=Sire.Gen, y=Survival))+
  geom_line()+
  scale_x_continuous(name=expression(paste("Sire generation (G"['2+'],")")))+
  geom_point(data=litters_random3_f2[which(litters_random3_f2$Species == "Cheetah"),], aes(x=Sire.Gen, y=Survival), alpha=0.05, position=position_jitter(width=0, height=0.02))+
    theme(panel.grid.major=element_blank(), panel.grid.minor=element_blank(), panel.background=element_blank(), axis.line=element_line(colour="grey"), axis.title.x=element_text(size=10), axis.text.x=element_text(angle=90, hjust=1))

grid.arrange(g1.cheetah, g5.cheetah, g2.cheetah, g7.cheetah, g4.cheetah, g6.cheetah, g3.cheetah, g8.cheetah, ncol=4)
```

Eastern bongo:
```{r}
#offspring F
g1.bongo <- ggplot(bongo_psl, aes(x=Individual.F, y=Survival))+
  geom_line()+
  scale_x_continuous(name=expression(paste("Offspring ", italic("f"))))+
  geom_point(data=litters_random3[which(litters_random3$Species == "Eastern bongo"),], aes(x=F, y=Survival), alpha=0.05, position=position_jitter(width=0, height=0.02))+
  theme(panel.grid.major=element_blank(), panel.grid.minor=element_blank(), panel.background=element_blank(), axis.line=element_line(colour="grey"), axis.title.x=element_text(size=10), axis.text.x=element_text(angle=90, hjust=1))

#dam gen
g2.bongo <- ggplot(bongo_psl2, aes(x=Dam.Gen, y=Survival))+
  geom_line()+
  scale_x_continuous(name="Dam generation")+
  geom_point(data=litters_random3[which(litters_random3$Species == "Eastern bongo"),], aes(x=Dam.Gen, y=Survival), alpha=0.05, position=position_jitter(width=0, height=0.02))+
  theme(panel.grid.major=element_blank(), panel.grid.minor=element_blank(), panel.background=element_blank(), axis.line=element_line(colour="grey"), axis.title.x=element_text(size=10), axis.text.x=element_text(angle=90, hjust=1))

#sire gen
g3.bongo <- ggplot(bongo_psl3, aes(x=Sire.Gen, y=Survival))+
  geom_line()+
  scale_x_continuous(name="Sire generation")+
  geom_point(data=litters_random3[which(litters_random3$Species == "Eastern bongo"),], aes(x=Sire.Gen, y=Survival), alpha=0.05, position=position_jitter(width=0, height=0.02))+
  theme(panel.grid.major=element_blank(), panel.grid.minor=element_blank(), panel.background=element_blank(), axis.line=element_line(colour="grey"), axis.title.x=element_text(size=10), axis.text.x=element_text(angle=90, hjust=1))

#dam age
g4.bongo <- ggplot(bongo_psl4, aes(x=Dam.age.at.breeding, y=Survival))+
  geom_line()+
  scale_x_continuous(name="Dam age at breeding")+
  geom_point(data=litters_random3[which(litters_random3$Species == "Eastern bongo"),], aes(x=Dam.age.at.breeding, y=Survival), alpha=0.05, position=position_jitter(width=0, height=0.02))+
  theme(panel.grid.major=element_blank(), panel.grid.minor=element_blank(), panel.background=element_blank(), axis.line=element_line(colour="grey"), axis.title.x=element_text(size=10), axis.text.x=element_text(angle=90, hjust=1))

#dam F
g5.bongo <- ggplot(bongo_psl5, aes(x=Dam.F, y=Survival))+
  geom_line()+
  scale_x_continuous(name=expression(paste("Dam ", italic("f"))))+
  geom_point(data=litters_random3[which(litters_random3$Species == "Eastern bongo"),], aes(x=Dam.F, y=Survival), alpha=0.05, position=position_jitter(width=0, height=0.02))+
  theme(panel.grid.major=element_blank(), panel.grid.minor=element_blank(), panel.background=element_blank(), axis.line=element_line(colour="grey"), axis.title.x=element_text(size=10), axis.text.x=element_text(angle=90, hjust=1))

#sire F
g6.bongo <- ggplot(bongo_psl6, aes(x=Sire.F, y=Survival))+
  geom_line()+
  scale_x_continuous(name=expression(paste("Sire ", italic("f"))))+
  geom_point(data=litters_random3[which(litters_random3$Species == "Eastern bongo"),], aes(x=Sire.F, y=Survival), alpha=0.05, position=position_jitter(width=0, height=0.02))+
  theme(panel.grid.major=element_blank(), panel.grid.minor=element_blank(), panel.background=element_blank(), axis.line=element_line(colour="grey"), axis.title.x=element_text(size=10), axis.text.x=element_text(angle=90, hjust=1))

#dam G2+
g7.bongo <- ggplot(bongo_psl7, aes(x=Dam.Gen, y=Survival))+
  geom_line()+
  scale_x_continuous(name=expression(paste("Dam generation (G"['2+'],")")))+
  geom_point(data=litters_random3_f2[which(litters_random3_f2$Species == "Eastern bongo"),], aes(x=Dam.Gen, y=Survival), alpha=0.05, position=position_jitter(width=0, height=0.02))+
  theme(panel.grid.major=element_blank(), panel.grid.minor=element_blank(), panel.background=element_blank(), axis.line=element_line(colour="grey"), axis.title.x=element_text(size=10), axis.text.x=element_text(angle=90, hjust=1))

#sire G2+
g8.bongo <- ggplot(bongo_psl8, aes(x=Sire.Gen, y=Survival))+
  geom_line()+
  scale_x_continuous(name=expression(paste("Sire generation (G"['2+'],")")))+
  geom_point(data=litters_random3_f2[which(litters_random3_f2$Species == "Eastern bongo"),], aes(x=Sire.Gen, y=Survival), alpha=0.05, position=position_jitter(width=0, height=0.02))+
    theme(panel.grid.major=element_blank(), panel.grid.minor=element_blank(), panel.background=element_blank(), axis.line=element_line(colour="grey"), axis.title.x=element_text(size=10), axis.text.x=element_text(angle=90, hjust=1))

grid.arrange(g1.bongo, g5.bongo, g2.bongo, g7.bongo, g4.bongo, g6.bongo, g3.bongo, g8.bongo, ncol=4)
```

European mink:
```{r}
#offspring F
g1.eumink <- ggplot(eumink_psl, aes(x=Individual.F, y=Survival))+
  geom_line()+
  scale_x_continuous(name=expression(paste("Offspring ", italic("f"))))+
  geom_point(data=litters_random3[which(litters_random3$Species == "European mink"),], aes(x=F, y=Survival), alpha=0.05, position=position_jitter(width=0, height=0.02))+
  theme(panel.grid.major=element_blank(), panel.grid.minor=element_blank(), panel.background=element_blank(), axis.line=element_line(colour="grey"), axis.title.x=element_text(size=10), axis.text.x=element_text(angle=90, hjust=1))

#dam gen
g2.eumink <- ggplot(eumink_psl2, aes(x=Dam.Gen, y=Survival))+
  geom_line()+
  scale_x_continuous(name="Dam generation")+
  geom_point(data=litters_random3[which(litters_random3$Species == "European mink"),], aes(x=Dam.Gen, y=Survival), alpha=0.05, position=position_jitter(width=0, height=0.02))+
  theme(panel.grid.major=element_blank(), panel.grid.minor=element_blank(), panel.background=element_blank(), axis.line=element_line(colour="grey"), axis.title.x=element_text(size=10), axis.text.x=element_text(angle=90, hjust=1))

#sire gen
g3.eumink <- ggplot(eumink_psl3, aes(x=Sire.Gen, y=Survival))+
  geom_line()+
  scale_x_continuous(name="Sire generation")+
  geom_point(data=litters_random3[which(litters_random3$Species == "European mink"),], aes(x=Sire.Gen, y=Survival), alpha=0.05, position=position_jitter(width=0, height=0.02))+
  theme(panel.grid.major=element_blank(), panel.grid.minor=element_blank(), panel.background=element_blank(), axis.line=element_line(colour="grey"), axis.title.x=element_text(size=10), axis.text.x=element_text(angle=90, hjust=1))

#dam age
g4.eumink <- ggplot(eumink_psl4, aes(x=Dam.age.at.breeding, y=Survival))+
  geom_line()+
  scale_x_continuous(name="Dam age at breeding")+
  geom_point(data=litters_random3[which(litters_random3$Species == "European mink"),], aes(x=Dam.age.at.breeding, y=Survival), alpha=0.05, position=position_jitter(width=0, height=0.02))+
  theme(panel.grid.major=element_blank(), panel.grid.minor=element_blank(), panel.background=element_blank(), axis.line=element_line(colour="grey"), axis.title.x=element_text(size=10), axis.text.x=element_text(angle=90, hjust=1))

#dam F
g5.eumink <- ggplot(eumink_psl5, aes(x=Dam.F, y=Survival))+
  geom_line()+
  scale_x_continuous(name=expression(paste("Dam ", italic("f"))))+
  geom_point(data=litters_random3[which(litters_random3$Species == "European mink"),], aes(x=Dam.F, y=Survival), alpha=0.05, position=position_jitter(width=0, height=0.02))+
  theme(panel.grid.major=element_blank(), panel.grid.minor=element_blank(), panel.background=element_blank(), axis.line=element_line(colour="grey"), axis.title.x=element_text(size=10), axis.text.x=element_text(angle=90, hjust=1))

#sire F
g6.eumink <- ggplot(eumink_psl6, aes(x=Sire.F, y=Survival))+
  geom_line()+
  scale_x_continuous(name=expression(paste("Sire ", italic("f"))))+
  geom_point(data=litters_random3[which(litters_random3$Species == "European mink"),], aes(x=Sire.F, y=Survival), alpha=0.05, position=position_jitter(width=0, height=0.02))+
  theme(panel.grid.major=element_blank(), panel.grid.minor=element_blank(), panel.background=element_blank(), axis.line=element_line(colour="grey"), axis.title.x=element_text(size=10), axis.text.x=element_text(angle=90, hjust=1))

#dam G2+
g7.eumink <- ggplot(eumink_psl7, aes(x=Dam.Gen, y=Survival))+
  geom_line()+
  scale_x_continuous(name=expression(paste("Dam generation (G"['2+'],")")))+
  geom_point(data=litters_random3_f2[which(litters_random3_f2$Species == "European mink"),], aes(x=Dam.Gen, y=Survival), alpha=0.05, position=position_jitter(width=0, height=0.02))+
  theme(panel.grid.major=element_blank(), panel.grid.minor=element_blank(), panel.background=element_blank(), axis.line=element_line(colour="grey"), axis.title.x=element_text(size=10), axis.text.x=element_text(angle=90, hjust=1))

#sire G2+
g8.eumink <- ggplot(eumink_psl8, aes(x=Sire.Gen, y=Survival))+
  geom_line()+
  scale_x_continuous(name=expression(paste("Sire generation (G"['2+'],")")))+
  geom_point(data=litters_random3_f2[which(litters_random3_f2$Species == "European mink"),], aes(x=Sire.Gen, y=Survival), alpha=0.05, position=position_jitter(width=0, height=0.02))+
    theme(panel.grid.major=element_blank(), panel.grid.minor=element_blank(), panel.background=element_blank(), axis.line=element_line(colour="grey"), axis.title.x=element_text(size=10), axis.text.x=element_text(angle=90, hjust=1))

grid.arrange(g1.eumink, g5.eumink, g2.eumink, g7.eumink, g4.eumink, g6.eumink, g3.eumink, g8.eumink, ncol=4)
```

Goeldi's monkey:
```{r}
#offspring F
g1.gmonkey <- ggplot(gmonkey_psl, aes(x=Individual.F, y=Survival))+
  geom_line()+
  scale_x_continuous(name=expression(paste("Offspring ", italic("f"))))+
  geom_point(data=litters_random3[which(litters_random3$Species == "Goeldi's monkey"),], aes(x=F, y=Survival), alpha=0.05, position=position_jitter(width=0, height=0.02))+
  theme(panel.grid.major=element_blank(), panel.grid.minor=element_blank(), panel.background=element_blank(), axis.line=element_line(colour="grey"), axis.title.x=element_text(size=10), axis.text.x=element_text(angle=90, hjust=1))

#dam gen
g2.gmonkey <- ggplot(gmonkey_psl2, aes(x=Dam.Gen, y=Survival))+
  geom_line()+
  scale_x_continuous(name="Dam generation")+
  geom_point(data=litters_random3[which(litters_random3$Species == "Goeldi's monkey"),], aes(x=Dam.Gen, y=Survival), alpha=0.05, position=position_jitter(width=0, height=0.02))+
  theme(panel.grid.major=element_blank(), panel.grid.minor=element_blank(), panel.background=element_blank(), axis.line=element_line(colour="grey"), axis.title.x=element_text(size=10), axis.text.x=element_text(angle=90, hjust=1))

#sire gen
g3.gmonkey <- ggplot(gmonkey_psl3, aes(x=Sire.Gen, y=Survival))+
  geom_line()+
  scale_x_continuous(name="Sire generation")+
  geom_point(data=litters_random3[which(litters_random3$Species == "Goeldi's monkey"),], aes(x=Sire.Gen, y=Survival), alpha=0.05, position=position_jitter(width=0, height=0.02))+
  theme(panel.grid.major=element_blank(), panel.grid.minor=element_blank(), panel.background=element_blank(), axis.line=element_line(colour="grey"), axis.title.x=element_text(size=10), axis.text.x=element_text(angle=90, hjust=1))

#dam age
g4.gmonkey <- ggplot(gmonkey_psl4, aes(x=Dam.age.at.breeding, y=Survival))+
  geom_line()+
  scale_x_continuous(name="Dam age at breeding")+
  geom_point(data=litters_random3[which(litters_random3$Species == "Goeldi's monkey"),], aes(x=Dam.age.at.breeding, y=Survival), alpha=0.05, position=position_jitter(width=0, height=0.02))+
  theme(panel.grid.major=element_blank(), panel.grid.minor=element_blank(), panel.background=element_blank(), axis.line=element_line(colour="grey"), axis.title.x=element_text(size=10), axis.text.x=element_text(angle=90, hjust=1))

#dam F
g5.gmonkey <- ggplot(gmonkey_psl5, aes(x=Dam.F, y=Survival))+
  geom_line()+
  scale_x_continuous(name=expression(paste("Dam ", italic("f"))))+
  geom_point(data=litters_random3[which(litters_random3$Species == "Goeldi's monkey"),], aes(x=Dam.F, y=Survival), alpha=0.05, position=position_jitter(width=0, height=0.02))+
  theme(panel.grid.major=element_blank(), panel.grid.minor=element_blank(), panel.background=element_blank(), axis.line=element_line(colour="grey"), axis.title.x=element_text(size=10), axis.text.x=element_text(angle=90, hjust=1))

#sire F
g6.gmonkey <- ggplot(gmonkey_psl6, aes(x=Sire.F, y=Survival))+
  geom_line()+
  scale_x_continuous(name=expression(paste("Sire ", italic("f"))))+
  geom_point(data=litters_random3[which(litters_random3$Species == "Goeldi's monkey"),], aes(x=Sire.F, y=Survival), alpha=0.05, position=position_jitter(width=0, height=0.02))+
  theme(panel.grid.major=element_blank(), panel.grid.minor=element_blank(), panel.background=element_blank(), axis.line=element_line(colour="grey"), axis.title.x=element_text(size=10), axis.text.x=element_text(angle=90, hjust=1))

#dam G2+
g7.gmonkey <- ggplot(gmonkey_psl7, aes(x=Dam.Gen, y=Survival))+
  geom_line()+
  scale_x_continuous(name=expression(paste("Dam generation (G"['2+'],")")))+
  geom_point(data=litters_random3_f2[which(litters_random3_f2$Species == "Goeldi's monkey"),], aes(x=Dam.Gen, y=Survival), alpha=0.05, position=position_jitter(width=0, height=0.02))+
  theme(panel.grid.major=element_blank(), panel.grid.minor=element_blank(), panel.background=element_blank(), axis.line=element_line(colour="grey"), axis.title.x=element_text(size=10), axis.text.x=element_text(angle=90, hjust=1))

#sire G2+
g8.gmonkey <- ggplot(gmonkey_psl8, aes(x=Sire.Gen, y=Survival))+
  geom_line()+
  scale_x_continuous(name=expression(paste("Sire generation (G"['2+'],")")))+
  geom_point(data=litters_random3_f2[which(litters_random3_f2$Species == "Goeldi's monkey"),], aes(x=Sire.Gen, y=Survival), alpha=0.05, position=position_jitter(width=0, height=0.02))+
    theme(panel.grid.major=element_blank(), panel.grid.minor=element_blank(), panel.background=element_blank(), axis.line=element_line(colour="grey"), axis.title.x=element_text(size=10), axis.text.x=element_text(angle=90, hjust=1))

grid.arrange(g1.gmonkey, g5.gmonkey, g2.gmonkey, g7.gmonkey, g4.gmonkey, g6.gmonkey, g3.gmonkey, g8.gmonkey, ncol=4)
```

Meerkat:
```{r}
#offspring F
g1.meerkat <- ggplot(meerkat_psl, aes(x=Individual.F, y=Survival))+
  geom_line()+
  scale_x_continuous(name=expression(paste("Offspring ", italic("f"))))+
  geom_point(data=litters_random3[which(litters_random3$Species == "Meerkat"),], aes(x=F, y=Survival), alpha=0.05, position=position_jitter(width=0, height=0.02))+
  theme(panel.grid.major=element_blank(), panel.grid.minor=element_blank(), panel.background=element_blank(), axis.line=element_line(colour="grey"), axis.title.x=element_text(size=10), axis.text.x=element_text(angle=90, hjust=1))

#dam gen
g2.meerkat <- ggplot(meerkat_psl2, aes(x=Dam.Gen, y=Survival))+
  geom_line()+
  scale_x_continuous(name="Dam generation")+
  geom_point(data=litters_random3[which(litters_random3$Species == "Meerkat"),], aes(x=Dam.Gen, y=Survival), alpha=0.05, position=position_jitter(width=0, height=0.02))+
  theme(panel.grid.major=element_blank(), panel.grid.minor=element_blank(), panel.background=element_blank(), axis.line=element_line(colour="grey"), axis.title.x=element_text(size=10), axis.text.x=element_text(angle=90, hjust=1))

#sire gen
g3.meerkat <- ggplot(meerkat_psl3, aes(x=Sire.Gen, y=Survival))+
  geom_line()+
  scale_x_continuous(name="Sire generation")+
  geom_point(data=litters_random3[which(litters_random3$Species == "Meerkat"),], aes(x=Sire.Gen, y=Survival), alpha=0.05, position=position_jitter(width=0, height=0.02))+
  theme(panel.grid.major=element_blank(), panel.grid.minor=element_blank(), panel.background=element_blank(), axis.line=element_line(colour="grey"), axis.title.x=element_text(size=10), axis.text.x=element_text(angle=90, hjust=1))

#dam age
g4.meerkat <- ggplot(meerkat_psl4, aes(x=Dam.age.at.breeding, y=Survival))+
  geom_line()+
  scale_x_continuous(name="Dam age at breeding")+
  geom_point(data=litters_random3[which(litters_random3$Species == "Meerkat"),], aes(x=Dam.age.at.breeding, y=Survival), alpha=0.05, position=position_jitter(width=0, height=0.02))+
  theme(panel.grid.major=element_blank(), panel.grid.minor=element_blank(), panel.background=element_blank(), axis.line=element_line(colour="grey"), axis.title.x=element_text(size=10), axis.text.x=element_text(angle=90, hjust=1))

#dam F
g5.meerkat <- ggplot(meerkat_psl5, aes(x=Dam.F, y=Survival))+
  geom_line()+
  scale_x_continuous(name=expression(paste("Dam ", italic("f"))))+
  geom_point(data=litters_random3[which(litters_random3$Species == "Meerkat"),], aes(x=Dam.F, y=Survival), alpha=0.05, position=position_jitter(width=0, height=0.02))+
  theme(panel.grid.major=element_blank(), panel.grid.minor=element_blank(), panel.background=element_blank(), axis.line=element_line(colour="grey"), axis.title.x=element_text(size=10), axis.text.x=element_text(angle=90, hjust=1))

#sire F
g6.meerkat <- ggplot(meerkat_psl6, aes(x=Sire.F, y=Survival))+
  geom_line()+
  scale_x_continuous(name=expression(paste("Sire ", italic("f"))))+
  geom_point(data=litters_random3[which(litters_random3$Species == "Meerkat"),], aes(x=Sire.F, y=Survival), alpha=0.05, position=position_jitter(width=0, height=0.02))+
  theme(panel.grid.major=element_blank(), panel.grid.minor=element_blank(), panel.background=element_blank(), axis.line=element_line(colour="grey"), axis.title.x=element_text(size=10), axis.text.x=element_text(angle=90, hjust=1))

#dam G2+
g7.meerkat <- ggplot(meerkat_psl7, aes(x=Dam.Gen, y=Survival))+
  geom_line()+
  scale_x_continuous(name=expression(paste("Dam generation (G"['2+'],")")))+
  geom_point(data=litters_random3_f2[which(litters_random3_f2$Species == "Meerkat"),], aes(x=Dam.Gen, y=Survival), alpha=0.05, position=position_jitter(width=0, height=0.02))+
  theme(panel.grid.major=element_blank(), panel.grid.minor=element_blank(), panel.background=element_blank(), axis.line=element_line(colour="grey"), axis.title.x=element_text(size=10), axis.text.x=element_text(angle=90, hjust=1))

#sire G2+
g8.meerkat <- ggplot(meerkat_psl8, aes(x=Sire.Gen, y=Survival))+
  geom_line()+
  scale_x_continuous(name=expression(paste("Sire generation (G"['2+'],")")))+
  geom_point(data=litters_random3_f2[which(litters_random3_f2$Species == "Meerkat"),], aes(x=Sire.Gen, y=Survival), alpha=0.05, position=position_jitter(width=0, height=0.02))+
    theme(panel.grid.major=element_blank(), panel.grid.minor=element_blank(), panel.background=element_blank(), axis.line=element_line(colour="grey"), axis.title.x=element_text(size=10), axis.text.x=element_text(angle=90, hjust=1))

grid.arrange(g1.meerkat, g5.meerkat, g2.meerkat, g7.meerkat, g4.meerkat, g6.meerkat, g3.meerkat, g8.meerkat, ncol=4)
```

Prehensile-tailed skink:
```{r}
#offspring F
g1.pskink <- ggplot(pskink_psl, aes(x=Individual.F, y=Survival))+
  geom_line()+
  scale_x_continuous(name=expression(paste("Offspring ", italic("f"))))+
  geom_point(data=litters_random3[which(litters_random3$Species == "Prehensile-tailed skink"),], aes(x=F, y=Survival), alpha=0.05, position=position_jitter(width=0, height=0.02))+
  theme(panel.grid.major=element_blank(), panel.grid.minor=element_blank(), panel.background=element_blank(), axis.line=element_line(colour="grey"), axis.title.x=element_text(size=10), axis.text.x=element_text(angle=90, hjust=1))

#dam gen
g2.pskink <- ggplot(pskink_psl2, aes(x=Dam.Gen, y=Survival))+
  geom_line()+
  scale_x_continuous(name="Dam generation")+
  geom_point(data=litters_random3[which(litters_random3$Species == "Prehensile-tailed skink"),], aes(x=Dam.Gen, y=Survival), alpha=0.05, position=position_jitter(width=0, height=0.02))+
  theme(panel.grid.major=element_blank(), panel.grid.minor=element_blank(), panel.background=element_blank(), axis.line=element_line(colour="grey"), axis.title.x=element_text(size=10), axis.text.x=element_text(angle=90, hjust=1))

#sire gen
g3.pskink <- ggplot(pskink_psl3, aes(x=Sire.Gen, y=Survival))+
  geom_line()+
  scale_x_continuous(name="Sire generation")+
  geom_point(data=litters_random3[which(litters_random3$Species == "Prehensile-tailed skink"),], aes(x=Sire.Gen, y=Survival), alpha=0.05, position=position_jitter(width=0, height=0.02))+
  theme(panel.grid.major=element_blank(), panel.grid.minor=element_blank(), panel.background=element_blank(), axis.line=element_line(colour="grey"), axis.title.x=element_text(size=10), axis.text.x=element_text(angle=90, hjust=1))

#dam age
g4.pskink <- ggplot(pskink_psl4, aes(x=Dam.age.at.breeding, y=Survival))+
  geom_line()+
  scale_x_continuous(name="Dam age at breeding")+
  geom_point(data=litters_random3[which(litters_random3$Species == "Prehensile-tailed skink"),], aes(x=Dam.age.at.breeding, y=Survival), alpha=0.05, position=position_jitter(width=0, height=0.02))+
  theme(panel.grid.major=element_blank(), panel.grid.minor=element_blank(), panel.background=element_blank(), axis.line=element_line(colour="grey"), axis.title.x=element_text(size=10), axis.text.x=element_text(angle=90, hjust=1))

#dam G2+
g7.pskink <- ggplot(pskink_psl7, aes(x=Dam.Gen, y=Survival))+
  geom_line()+
  scale_x_continuous(name=expression(paste("Dam generation (G"['2+'],")")))+
  geom_point(data=litters_random3_f2[which(litters_random3_f2$Species == "Prehensile-tailed skink"),], aes(x=Dam.Gen, y=Survival), alpha=0.05, position=position_jitter(width=0, height=0.02))+
  theme(panel.grid.major=element_blank(), panel.grid.minor=element_blank(), panel.background=element_blank(), axis.line=element_line(colour="grey"), axis.title.x=element_text(size=10), axis.text.x=element_text(angle=90, hjust=1))

#sire G2+
g8.pskink <- ggplot(pskink_psl8, aes(x=Sire.Gen, y=Survival))+
  geom_line()+
  scale_x_continuous(name=expression(paste("Sire generation (G"['2+'],")")))+
  geom_point(data=litters_random3_f2[which(litters_random3_f2$Species == "Prehensile-tailed skink"),], aes(x=Sire.Gen, y=Survival), alpha=0.05, position=position_jitter(width=0, height=0.02))+
    theme(panel.grid.major=element_blank(), panel.grid.minor=element_blank(), panel.background=element_blank(), axis.line=element_line(colour="grey"), axis.title.x=element_text(size=10), axis.text.x=element_text(angle=90, hjust=1))

grid.arrange(g1.pskink, g2.pskink, g7.pskink, g4.pskink, g3.pskink, g8.pskink, ncol=3)
```

Radiated tortoise:
```{r}
#dam gen
g2.radtort <- ggplot(radtort_psl2, aes(x=Dam.Gen, y=Survival))+
  geom_line()+
  scale_x_continuous(name="Dam generation")+
  geom_point(data=litters_random3[which(litters_random3$Species == "Radiated tortoise"),], aes(x=Dam.Gen, y=Survival), alpha=0.05, position=position_jitter(width=0, height=0.02))+
  theme(panel.grid.major=element_blank(), panel.grid.minor=element_blank(), panel.background=element_blank(), axis.line=element_line(colour="grey"), axis.title.x=element_text(size=10), axis.text.x=element_text(angle=90, hjust=1))

#sire gen
g3.radtort <- ggplot(radtort_psl3, aes(x=Sire.Gen, y=Survival))+
  geom_line()+
  scale_x_continuous(name="Sire generation")+
  geom_point(data=litters_random3[which(litters_random3$Species == "Radiated tortoise"),], aes(x=Sire.Gen, y=Survival), alpha=0.05, position=position_jitter(width=0, height=0.02))+
  theme(panel.grid.major=element_blank(), panel.grid.minor=element_blank(), panel.background=element_blank(), axis.line=element_line(colour="grey"), axis.title.x=element_text(size=10), axis.text.x=element_text(angle=90, hjust=1))

#dam age
g4.radtort <- ggplot(radtort_psl4, aes(x=Dam.age.at.breeding, y=Survival))+
  geom_line()+
  scale_x_continuous(name="Dam age at breeding")+
  geom_point(data=litters_random3[which(litters_random3$Species == "Radiated tortoise"),], aes(x=Dam.age.at.breeding, y=Survival), alpha=0.05, position=position_jitter(width=0, height=0.02))+
  theme(panel.grid.major=element_blank(), panel.grid.minor=element_blank(), panel.background=element_blank(), axis.line=element_line(colour="grey"), axis.title.x=element_text(size=10), axis.text.x=element_text(angle=90, hjust=1))

grid.arrange(g4.radtort, g2.radtort, g3.radtort, ncol=3)
```

Red panda:
```{r}
#offspring F
g1.redpanda <- ggplot(redpanda_psl, aes(x=Individual.F, y=Survival))+
  geom_line()+
  scale_x_continuous(name=expression(paste("Offspring ", italic("f"))))+
  geom_point(data=litters_random3[which(litters_random3$Species == "Red panda"),], aes(x=F, y=Survival), alpha=0.05, position=position_jitter(width=0, height=0.02))+
  theme(panel.grid.major=element_blank(), panel.grid.minor=element_blank(), panel.background=element_blank(), axis.line=element_line(colour="grey"), axis.title.x=element_text(size=10), axis.text.x=element_text(angle=90, hjust=1))

#dam gen
g2.redpanda <- ggplot(redpanda_psl2, aes(x=Dam.Gen, y=Survival))+
  geom_line()+
  scale_x_continuous(name="Dam generation")+
  geom_point(data=litters_random3[which(litters_random3$Species == "Red panda"),], aes(x=Dam.Gen, y=Survival), alpha=0.05, position=position_jitter(width=0, height=0.02))+
  theme(panel.grid.major=element_blank(), panel.grid.minor=element_blank(), panel.background=element_blank(), axis.line=element_line(colour="grey"), axis.title.x=element_text(size=10), axis.text.x=element_text(angle=90, hjust=1))

#sire gen
g3.redpanda <- ggplot(redpanda_psl3, aes(x=Sire.Gen, y=Survival))+
  geom_line()+
  scale_x_continuous(name="Sire generation")+
  geom_point(data=litters_random3[which(litters_random3$Species == "Red panda"),], aes(x=Sire.Gen, y=Survival), alpha=0.05, position=position_jitter(width=0, height=0.02))+
  theme(panel.grid.major=element_blank(), panel.grid.minor=element_blank(), panel.background=element_blank(), axis.line=element_line(colour="grey"), axis.title.x=element_text(size=10), axis.text.x=element_text(angle=90, hjust=1))

#dam age
g4.redpanda <- ggplot(redpanda_psl4, aes(x=Dam.age.at.breeding, y=Survival))+
  geom_line()+
  scale_x_continuous(name="Dam age at breeding")+
  geom_point(data=litters_random3[which(litters_random3$Species == "Red panda"),], aes(x=Dam.age.at.breeding, y=Survival), alpha=0.05, position=position_jitter(width=0, height=0.02))+
  theme(panel.grid.major=element_blank(), panel.grid.minor=element_blank(), panel.background=element_blank(), axis.line=element_line(colour="grey"), axis.title.x=element_text(size=10), axis.text.x=element_text(angle=90, hjust=1))

#dam F
g5.redpanda <- ggplot(redpanda_psl5, aes(x=Dam.F, y=Survival))+
  geom_line()+
  scale_x_continuous(name=expression(paste("Dam ", italic("f"))))+
  geom_point(data=litters_random3[which(litters_random3$Species == "Red panda"),], aes(x=Dam.F, y=Survival), alpha=0.05, position=position_jitter(width=0, height=0.02))+
  theme(panel.grid.major=element_blank(), panel.grid.minor=element_blank(), panel.background=element_blank(), axis.line=element_line(colour="grey"), axis.title.x=element_text(size=10), axis.text.x=element_text(angle=90, hjust=1))

#sire F
g6.redpanda <- ggplot(redpanda_psl6, aes(x=Sire.F, y=Survival))+
  geom_line()+
  scale_x_continuous(name=expression(paste("Sire ", italic("f"))))+
  geom_point(data=litters_random3[which(litters_random3$Species == "Red panda"),], aes(x=Sire.F, y=Survival), alpha=0.05, position=position_jitter(width=0, height=0.02))+
  theme(panel.grid.major=element_blank(), panel.grid.minor=element_blank(), panel.background=element_blank(), axis.line=element_line(colour="grey"), axis.title.x=element_text(size=10), axis.text.x=element_text(angle=90, hjust=1))

#dam G2+
g7.redpanda <- ggplot(redpanda_psl7, aes(x=Dam.Gen, y=Survival))+
  geom_line()+
  scale_x_continuous(name=expression(paste("Dam generation (G"['2+'],")")))+
  geom_point(data=litters_random3_f2[which(litters_random3_f2$Species == "Red panda"),], aes(x=Dam.Gen, y=Survival), alpha=0.05, position=position_jitter(width=0, height=0.02))+
  theme(panel.grid.major=element_blank(), panel.grid.minor=element_blank(), panel.background=element_blank(), axis.line=element_line(colour="grey"), axis.title.x=element_text(size=10), axis.text.x=element_text(angle=90, hjust=1))

#sire G2+
g8.redpanda <- ggplot(redpanda_psl8, aes(x=Sire.Gen, y=Survival))+
  geom_line()+
  scale_x_continuous(name=expression(paste("Sire generation (G"['2+'],")")))+
  geom_point(data=litters_random3_f2[which(litters_random3_f2$Species == "Red panda"),], aes(x=Sire.Gen, y=Survival), alpha=0.05, position=position_jitter(width=0, height=0.02))+
    theme(panel.grid.major=element_blank(), panel.grid.minor=element_blank(), panel.background=element_blank(), axis.line=element_line(colour="grey"), axis.title.x=element_text(size=10), axis.text.x=element_text(angle=90, hjust=1))

grid.arrange(g1.redpanda, g5.redpanda, g2.redpanda, g7.redpanda, g4.redpanda, g6.redpanda, g3.redpanda, g8.redpanda, ncol=4)
```

Red ruffed lemur:
```{r}
#offspring F
g1.rrlemur <- ggplot(rrlemur_psl, aes(x=Individual.F, y=Survival))+
  geom_line()+
  scale_x_continuous(name=expression(paste("Offspring ", italic("f"))))+
  geom_point(data=litters_random3[which(litters_random3$Species == "Red ruffed lemur"),], aes(x=F, y=Survival), alpha=0.05, position=position_jitter(width=0, height=0.02))+
  theme(panel.grid.major=element_blank(), panel.grid.minor=element_blank(), panel.background=element_blank(), axis.line=element_line(colour="grey"), axis.title.x=element_text(size=10), axis.text.x=element_text(angle=90, hjust=1))

#dam gen
g2.rrlemur <- ggplot(rrlemur_psl2, aes(x=Dam.Gen, y=Survival))+
  geom_line()+
  scale_x_continuous(name="Dam generation")+
  geom_point(data=litters_random3[which(litters_random3$Species == "Red ruffed lemur"),], aes(x=Dam.Gen, y=Survival), alpha=0.05, position=position_jitter(width=0, height=0.02))+
  theme(panel.grid.major=element_blank(), panel.grid.minor=element_blank(), panel.background=element_blank(), axis.line=element_line(colour="grey"), axis.title.x=element_text(size=10), axis.text.x=element_text(angle=90, hjust=1))

#sire gen
g3.rrlemur <- ggplot(rrlemur_psl3, aes(x=Sire.Gen, y=Survival))+
  geom_line()+
  scale_x_continuous(name="Sire generation")+
  geom_point(data=litters_random3[which(litters_random3$Species == "Red ruffed lemur"),], aes(x=Sire.Gen, y=Survival), alpha=0.05, position=position_jitter(width=0, height=0.02))+
  theme(panel.grid.major=element_blank(), panel.grid.minor=element_blank(), panel.background=element_blank(), axis.line=element_line(colour="grey"), axis.title.x=element_text(size=10), axis.text.x=element_text(angle=90, hjust=1))

#dam age
g4.rrlemur <- ggplot(rrlemur_psl4, aes(x=Dam.age.at.breeding, y=Survival))+
  geom_line()+
  scale_x_continuous(name="Dam age at breeding")+
  geom_point(data=litters_random3[which(litters_random3$Species == "Red ruffed lemur"),], aes(x=Dam.age.at.breeding, y=Survival), alpha=0.05, position=position_jitter(width=0, height=0.02))+
  theme(panel.grid.major=element_blank(), panel.grid.minor=element_blank(), panel.background=element_blank(), axis.line=element_line(colour="grey"), axis.title.x=element_text(size=10), axis.text.x=element_text(angle=90, hjust=1))

#dam F
g5.rrlemur <- ggplot(rrlemur_psl5, aes(x=Dam.F, y=Survival))+
  geom_line()+
  scale_x_continuous(name=expression(paste("Dam ", italic("f"))))+
  geom_point(data=litters_random3[which(litters_random3$Species == "Red ruffed lemur"),], aes(x=Dam.F, y=Survival), alpha=0.05, position=position_jitter(width=0, height=0.02))+
  theme(panel.grid.major=element_blank(), panel.grid.minor=element_blank(), panel.background=element_blank(), axis.line=element_line(colour="grey"), axis.title.x=element_text(size=10), axis.text.x=element_text(angle=90, hjust=1))

#sire F
g6.rrlemur <- ggplot(rrlemur_psl6, aes(x=Sire.F, y=Survival))+
  geom_line()+
  scale_x_continuous(name=expression(paste("Sire ", italic("f"))))+
  geom_point(data=litters_random3[which(litters_random3$Species == "Red ruffed lemur"),], aes(x=Sire.F, y=Survival), alpha=0.05, position=position_jitter(width=0, height=0.02))+
  theme(panel.grid.major=element_blank(), panel.grid.minor=element_blank(), panel.background=element_blank(), axis.line=element_line(colour="grey"), axis.title.x=element_text(size=10), axis.text.x=element_text(angle=90, hjust=1))

#dam G2+
g7.rrlemur <- ggplot(rrlemur_psl7, aes(x=Dam.Gen, y=Survival))+
  geom_line()+
  scale_x_continuous(name=expression(paste("Dam generation (G"['2+'],")")))+
  geom_point(data=litters_random3_f2[which(litters_random3_f2$Species == "Red ruffed lemur"),], aes(x=Dam.Gen, y=Survival), alpha=0.05, position=position_jitter(width=0, height=0.02))+
  theme(panel.grid.major=element_blank(), panel.grid.minor=element_blank(), panel.background=element_blank(), axis.line=element_line(colour="grey"), axis.title.x=element_text(size=10), axis.text.x=element_text(angle=90, hjust=1))

#sire G2+
g8.rrlemur <- ggplot(rrlemur_psl8, aes(x=Sire.Gen, y=Survival))+
  geom_line()+
  scale_x_continuous(name=expression(paste("Sire generation (G"['2+'],")")))+
  geom_point(data=litters_random3_f2[which(litters_random3_f2$Species == "Red ruffed lemur"),], aes(x=Sire.Gen, y=Survival), alpha=0.05, position=position_jitter(width=0, height=0.02))+
    theme(panel.grid.major=element_blank(), panel.grid.minor=element_blank(), panel.background=element_blank(), axis.line=element_line(colour="grey"), axis.title.x=element_text(size=10), axis.text.x=element_text(angle=90, hjust=1))

grid.arrange(g1.rrlemur, g5.rrlemur, g2.rrlemur, g7.rrlemur, g4.rrlemur, g6.rrlemur, g3.rrlemur, g8.rrlemur, ncol=4)
```

Red wolf:
```{r}
#offspring F
g1.redwolf <- ggplot(redwolf_psl, aes(x=Individual.F, y=Survival))+
  geom_line()+
  scale_x_continuous(name=expression(paste("Offspring ", italic("f"))))+
  geom_point(data=litters_random3[which(litters_random3$Species == "Red wolf"),], aes(x=F, y=Survival), alpha=0.05, position=position_jitter(width=0, height=0.02))+
  theme(panel.grid.major=element_blank(), panel.grid.minor=element_blank(), panel.background=element_blank(), axis.line=element_line(colour="grey"), axis.title.x=element_text(size=10), axis.text.x=element_text(angle=90, hjust=1))

#dam gen
g2.redwolf <- ggplot(redwolf_psl2, aes(x=Dam.Gen, y=Survival))+
  geom_line()+
  scale_x_continuous(name="Dam generation")+
  geom_point(data=litters_random3[which(litters_random3$Species == "Red wolf"),], aes(x=Dam.Gen, y=Survival), alpha=0.05, position=position_jitter(width=0, height=0.02))+
  theme(panel.grid.major=element_blank(), panel.grid.minor=element_blank(), panel.background=element_blank(), axis.line=element_line(colour="grey"), axis.title.x=element_text(size=10), axis.text.x=element_text(angle=90, hjust=1))

#sire gen
g3.redwolf <- ggplot(redwolf_psl3, aes(x=Sire.Gen, y=Survival))+
  geom_line()+
  scale_x_continuous(name="Sire generation")+
  geom_point(data=litters_random3[which(litters_random3$Species == "Red wolf"),], aes(x=Sire.Gen, y=Survival), alpha=0.05, position=position_jitter(width=0, height=0.02))+
  theme(panel.grid.major=element_blank(), panel.grid.minor=element_blank(), panel.background=element_blank(), axis.line=element_line(colour="grey"), axis.title.x=element_text(size=10), axis.text.x=element_text(angle=90, hjust=1))

#dam age
g4.redwolf <- ggplot(redwolf_psl4, aes(x=Dam.age.at.breeding, y=Survival))+
  geom_line()+
  scale_x_continuous(name="Dam age at breeding")+
  geom_point(data=litters_random3[which(litters_random3$Species == "Red wolf"),], aes(x=Dam.age.at.breeding, y=Survival), alpha=0.05, position=position_jitter(width=0, height=0.02))+
  theme(panel.grid.major=element_blank(), panel.grid.minor=element_blank(), panel.background=element_blank(), axis.line=element_line(colour="grey"), axis.title.x=element_text(size=10), axis.text.x=element_text(angle=90, hjust=1))

#dam F
g5.redwolf <- ggplot(redwolf_psl5, aes(x=Dam.F, y=Survival))+
  geom_line()+
  scale_x_continuous(name=expression(paste("Dam ", italic("f"))))+
  geom_point(data=litters_random3[which(litters_random3$Species == "Red wolf"),], aes(x=Dam.F, y=Survival), alpha=0.05, position=position_jitter(width=0, height=0.02))+
  theme(panel.grid.major=element_blank(), panel.grid.minor=element_blank(), panel.background=element_blank(), axis.line=element_line(colour="grey"), axis.title.x=element_text(size=10), axis.text.x=element_text(angle=90, hjust=1))

#sire F
g6.redwolf <- ggplot(redwolf_psl6, aes(x=Sire.F, y=Survival))+
  geom_line()+
  scale_x_continuous(name=expression(paste("Sire ", italic("f"))))+
  geom_point(data=litters_random3[which(litters_random3$Species == "Red wolf"),], aes(x=Sire.F, y=Survival), alpha=0.05, position=position_jitter(width=0, height=0.02))+
  theme(panel.grid.major=element_blank(), panel.grid.minor=element_blank(), panel.background=element_blank(), axis.line=element_line(colour="grey"), axis.title.x=element_text(size=10), axis.text.x=element_text(angle=90, hjust=1))

#dam G2+
g7.redwolf <- ggplot(redwolf_psl7, aes(x=Dam.Gen, y=Survival))+
  geom_line()+
  scale_x_continuous(name=expression(paste("Dam generation (G"['2+'],")")))+
  geom_point(data=litters_random3_f2[which(litters_random3_f2$Species == "Red wolf"),], aes(x=Dam.Gen, y=Survival), alpha=0.05, position=position_jitter(width=0, height=0.02))+
  theme(panel.grid.major=element_blank(), panel.grid.minor=element_blank(), panel.background=element_blank(), axis.line=element_line(colour="grey"), axis.title.x=element_text(size=10), axis.text.x=element_text(angle=90, hjust=1))

#sire G2+
g8.redwolf <- ggplot(redwolf_psl8, aes(x=Sire.Gen, y=Survival))+
  geom_line()+
  scale_x_continuous(name=expression(paste("Sire generation (G"['2+'],")")))+
  geom_point(data=litters_random3_f2[which(litters_random3_f2$Species == "Red wolf"),], aes(x=Sire.Gen, y=Survival), alpha=0.05, position=position_jitter(width=0, height=0.02))+
    theme(panel.grid.major=element_blank(), panel.grid.minor=element_blank(), panel.background=element_blank(), axis.line=element_line(colour="grey"), axis.title.x=element_text(size=10), axis.text.x=element_text(angle=90, hjust=1))

grid.arrange(g1.redwolf, g5.redwolf, g2.redwolf, g7.redwolf, g4.redwolf, g6.redwolf, g3.redwolf, g8.redwolf, ncol=4)
```

Scimitar-horned oryx:
```{r}
#offspring F
g1.soryx <- ggplot(soryx_psl, aes(x=Individual.F, y=Survival))+
  geom_line()+
  scale_x_continuous(name=expression(paste("Offspring ", italic("f"))))+
  geom_point(data=litters_random3[which(litters_random3$Species == "Scimitar-horned oryx"),], aes(x=F, y=Survival), alpha=0.05, position=position_jitter(width=0, height=0.02))+
  theme(panel.grid.major=element_blank(), panel.grid.minor=element_blank(), panel.background=element_blank(), axis.line=element_line(colour="grey"), axis.title.x=element_text(size=10), axis.text.x=element_text(angle=90, hjust=1))

#dam gen
g2.soryx <- ggplot(soryx_psl2, aes(x=Dam.Gen, y=Survival))+
  geom_line()+
  scale_x_continuous(name="Dam generation")+
  geom_point(data=litters_random3[which(litters_random3$Species == "Scimitar-horned oryx"),], aes(x=Dam.Gen, y=Survival), alpha=0.05, position=position_jitter(width=0, height=0.02))+
  theme(panel.grid.major=element_blank(), panel.grid.minor=element_blank(), panel.background=element_blank(), axis.line=element_line(colour="grey"), axis.title.x=element_text(size=10), axis.text.x=element_text(angle=90, hjust=1))

#sire gen
g3.soryx <- ggplot(soryx_psl3, aes(x=Sire.Gen, y=Survival))+
  geom_line()+
  scale_x_continuous(name="Sire generation")+
  geom_point(data=litters_random3[which(litters_random3$Species == "Scimitar-horned oryx"),], aes(x=Sire.Gen, y=Survival), alpha=0.05, position=position_jitter(width=0, height=0.02))+
  theme(panel.grid.major=element_blank(), panel.grid.minor=element_blank(), panel.background=element_blank(), axis.line=element_line(colour="grey"), axis.title.x=element_text(size=10), axis.text.x=element_text(angle=90, hjust=1))

#dam age
g4.soryx <- ggplot(soryx_psl4, aes(x=Dam.age.at.breeding, y=Survival))+
  geom_line()+
  scale_x_continuous(name="Dam age at breeding")+
  geom_point(data=litters_random3[which(litters_random3$Species == "Scimitar-horned oryx"),], aes(x=Dam.age.at.breeding, y=Survival), alpha=0.05, position=position_jitter(width=0, height=0.02))+
  theme(panel.grid.major=element_blank(), panel.grid.minor=element_blank(), panel.background=element_blank(), axis.line=element_line(colour="grey"), axis.title.x=element_text(size=10), axis.text.x=element_text(angle=90, hjust=1))

#dam F
g5.soryx <- ggplot(soryx_psl5, aes(x=Dam.F, y=Survival))+
  geom_line()+
  scale_x_continuous(name=expression(paste("Dam ", italic("f"))))+
  geom_point(data=litters_random3[which(litters_random3$Species == "Scimitar-horned oryx"),], aes(x=Dam.F, y=Survival), alpha=0.05, position=position_jitter(width=0, height=0.02))+
  theme(panel.grid.major=element_blank(), panel.grid.minor=element_blank(), panel.background=element_blank(), axis.line=element_line(colour="grey"), axis.title.x=element_text(size=10), axis.text.x=element_text(angle=90, hjust=1))

#sire F
g6.soryx <- ggplot(soryx_psl6, aes(x=Sire.F, y=Survival))+
  geom_line()+
  scale_x_continuous(name=expression(paste("Sire ", italic("f"))))+
  geom_point(data=litters_random3[which(litters_random3$Species == "Scimitar-horned oryx"),], aes(x=Sire.F, y=Survival), alpha=0.05, position=position_jitter(width=0, height=0.02))+
  theme(panel.grid.major=element_blank(), panel.grid.minor=element_blank(), panel.background=element_blank(), axis.line=element_line(colour="grey"), axis.title.x=element_text(size=10), axis.text.x=element_text(angle=90, hjust=1))

#dam G2+
g7.soryx <- ggplot(soryx_psl7, aes(x=Dam.Gen, y=Survival))+
  geom_line()+
  scale_x_continuous(name=expression(paste("Dam generation (G"['2+'],")")))+
  geom_point(data=litters_random3_f2[which(litters_random3_f2$Species == "Scimitar-horned oryx"),], aes(x=Dam.Gen, y=Survival), alpha=0.05, position=position_jitter(width=0, height=0.02))+
  theme(panel.grid.major=element_blank(), panel.grid.minor=element_blank(), panel.background=element_blank(), axis.line=element_line(colour="grey"), axis.title.x=element_text(size=10), axis.text.x=element_text(angle=90, hjust=1))

#sire G2+
g8.soryx <- ggplot(soryx_psl8, aes(x=Sire.Gen, y=Survival))+
  geom_line()+
  scale_x_continuous(name=expression(paste("Sire generation (G"['2+'],")")))+
  geom_point(data=litters_random3_f2[which(litters_random3_f2$Species == "Scimitar-horned oryx"),], aes(x=Sire.Gen, y=Survival), alpha=0.05, position=position_jitter(width=0, height=0.02))+
    theme(panel.grid.major=element_blank(), panel.grid.minor=element_blank(), panel.background=element_blank(), axis.line=element_line(colour="grey"), axis.title.x=element_text(size=10), axis.text.x=element_text(angle=90, hjust=1))

grid.arrange(g1.soryx, g5.soryx, g2.soryx, g7.soryx, g4.soryx, g6.soryx, g3.soryx, g8.soryx, ncol=4)
```

Tasmanian devil:
```{r}
#offspring F
g1.devil <- ggplot(devil_psl, aes(x=Individual.F, y=Survival))+
  geom_line()+
  scale_x_continuous(name=expression(paste("Offspring ", italic("f"))))+
  geom_point(data=litters_random3[which(litters_random3$Species == "Tasmanian devil"),], aes(x=F, y=Survival), alpha=0.05, position=position_jitter(width=0, height=0.02))+
  theme(panel.grid.major=element_blank(), panel.grid.minor=element_blank(), panel.background=element_blank(), axis.line=element_line(colour="grey"), axis.title.x=element_text(size=10), axis.text.x=element_text(angle=90, hjust=1))

#dam gen
g2.devil <- ggplot(devil_psl2, aes(x=Dam.Gen, y=Survival))+
  geom_line()+
  scale_x_continuous(name="Dam generation")+
  geom_point(data=litters_random3[which(litters_random3$Species == "Tasmanian devil"),], aes(x=Dam.Gen, y=Survival), alpha=0.05, position=position_jitter(width=0, height=0.02))+
  theme(panel.grid.major=element_blank(), panel.grid.minor=element_blank(), panel.background=element_blank(), axis.line=element_line(colour="grey"), axis.title.x=element_text(size=10), axis.text.x=element_text(angle=90, hjust=1))

#sire gen
g3.devil <- ggplot(devil_psl3, aes(x=Sire.Gen, y=Survival))+
  geom_line()+
  scale_x_continuous(name="Sire generation")+
  geom_point(data=litters_random3[which(litters_random3$Species == "Tasmanian devil"),], aes(x=Sire.Gen, y=Survival), alpha=0.05, position=position_jitter(width=0, height=0.02))+
  theme(panel.grid.major=element_blank(), panel.grid.minor=element_blank(), panel.background=element_blank(), axis.line=element_line(colour="grey"), axis.title.x=element_text(size=10), axis.text.x=element_text(angle=90, hjust=1))

#dam age
g4.devil <- ggplot(devil_psl4, aes(x=Dam.age.at.breeding, y=Survival))+
  geom_line()+
  scale_x_continuous(name="Dam age at breeding")+
  geom_point(data=litters_random3[which(litters_random3$Species == "Tasmanian devil"),], aes(x=Dam.age.at.breeding, y=Survival), alpha=0.05, position=position_jitter(width=0, height=0.02))+
  theme(panel.grid.major=element_blank(), panel.grid.minor=element_blank(), panel.background=element_blank(), axis.line=element_line(colour="grey"), axis.title.x=element_text(size=10), axis.text.x=element_text(angle=90, hjust=1))

#dam F
g5.devil <- ggplot(devil_psl5, aes(x=Dam.F, y=Survival))+
  geom_line()+
  scale_x_continuous(name=expression(paste("Dam ", italic("f"))))+
  geom_point(data=litters_random3[which(litters_random3$Species == "Tasmanian devil"),], aes(x=Dam.F, y=Survival), alpha=0.05, position=position_jitter(width=0, height=0.02))+
  theme(panel.grid.major=element_blank(), panel.grid.minor=element_blank(), panel.background=element_blank(), axis.line=element_line(colour="grey"), axis.title.x=element_text(size=10), axis.text.x=element_text(angle=90, hjust=1))

#sire F
g6.devil <- ggplot(devil_psl6, aes(x=Sire.F, y=Survival))+
  geom_line()+
  scale_x_continuous(name=expression(paste("Sire ", italic("f"))))+
  geom_point(data=litters_random3[which(litters_random3$Species == "Tasmanian devil"),], aes(x=Sire.F, y=Survival), alpha=0.05, position=position_jitter(width=0, height=0.02))+
  theme(panel.grid.major=element_blank(), panel.grid.minor=element_blank(), panel.background=element_blank(), axis.line=element_line(colour="grey"), axis.title.x=element_text(size=10), axis.text.x=element_text(angle=90, hjust=1))

#dam G2+
g7.devil <- ggplot(devil_psl7, aes(x=Dam.Gen, y=Survival))+
  geom_line()+
  scale_x_continuous(name=expression(paste("Dam generation (G"['2+'],")")))+
  geom_point(data=litters_random3_f2[which(litters_random3_f2$Species == "Tasmanian devil"),], aes(x=Dam.Gen, y=Survival), alpha=0.05, position=position_jitter(width=0, height=0.02))+
  theme(panel.grid.major=element_blank(), panel.grid.minor=element_blank(), panel.background=element_blank(), axis.line=element_line(colour="grey"), axis.title.x=element_text(size=10), axis.text.x=element_text(angle=90, hjust=1))

#sire G2+
g8.devil <- ggplot(devil_psl8, aes(x=Sire.Gen, y=Survival))+
  geom_line()+
  scale_x_continuous(name=expression(paste("Sire generation (G"['2+'],")")))+
  geom_point(data=litters_random3_f2[which(litters_random3_f2$Species == "Tasmanian devil"),], aes(x=Sire.Gen, y=Survival), alpha=0.05, position=position_jitter(width=0, height=0.02))+
    theme(panel.grid.major=element_blank(), panel.grid.minor=element_blank(), panel.background=element_blank(), axis.line=element_line(colour="grey"), axis.title.x=element_text(size=10), axis.text.x=element_text(angle=90, hjust=1))

grid.arrange(g1.devil, g5.devil, g2.devil, g7.devil, g4.devil, g6.devil, g3.devil, g8.devil, ncol=4)
```

Western swamp tortoise:
```{r}
#dam gen
g2.wst <- ggplot(wst_psl2, aes(x=Dam.Gen, y=Survival))+
  geom_line()+
  scale_x_continuous(name="Dam generation")+
  geom_point(data=litters_random3[which(litters_random3$Species == "Western swamp tortoise"),], aes(x=Dam.Gen, y=Survival), alpha=0.05, position=position_jitter(width=0, height=0.02))+
  theme(panel.grid.major=element_blank(), panel.grid.minor=element_blank(), panel.background=element_blank(), axis.line=element_line(colour="grey"), axis.title.x=element_text(size=10), axis.text.x=element_text(angle=90, hjust=1))

#sire gen
g3.wst <- ggplot(wst_psl3, aes(x=Sire.Gen, y=Survival))+
  geom_line()+
  scale_x_continuous(name="Sire generation")+
  geom_point(data=litters_random3[which(litters_random3$Species == "Western swamp tortoise"),], aes(x=Sire.Gen, y=Survival), alpha=0.05, position=position_jitter(width=0, height=0.02))+
  theme(panel.grid.major=element_blank(), panel.grid.minor=element_blank(), panel.background=element_blank(), axis.line=element_line(colour="grey"), axis.title.x=element_text(size=10), axis.text.x=element_text(angle=90, hjust=1))

#dam age
g4.wst <- ggplot(wst_psl4, aes(x=Dam.age.at.breeding, y=Survival))+
  geom_line()+
  scale_x_continuous(name="Dam age at breeding")+
  geom_point(data=litters_random3[which(litters_random3$Species == "Western swamp tortoise"),], aes(x=Dam.age.at.breeding, y=Survival), alpha=0.05, position=position_jitter(width=0, height=0.02))+
  theme(panel.grid.major=element_blank(), panel.grid.minor=element_blank(), panel.background=element_blank(), axis.line=element_line(colour="grey"), axis.title.x=element_text(size=10), axis.text.x=element_text(angle=90, hjust=1))

grid.arrange(g4.wst, g2.wst, g3.wst, ncol=3)
```

##Supplementary Table 1: Phylogenetic correlations with predictor variables
Although we found no evidence of phylogenetic signal in the response variable (survival), we can also test if there is evidence of phylogenetic signal in the predictors. Do this by fitting a tree as before and using the random slope estimates for each species and each predictor (aside from sire age at breeding, as the random slope model did not converge).
As some predictors were not estimated across all species (no variation in predictor), need to fit subtrees in these cases.

Offspring F:
```{r}
#fit tree with all species besides tortoises for which there was no variation in response
species.offspringf <- c("Ailurus fulgens", "Tragelaphus eurycerus", "Callimico goeldii", "Acinonyx jubatus", "Lycaon pictus", "Varecia variegata", "Varecia rubra", "Canis rufus", "Suricata suricatta", "Corucia zebrata", "Mustela lutreola", "Sarcophilus harrisii", "Oryx dammah")
length(species.offspringf) #13 species
taxon_search.offspringf <- tnrs_match_names(names=species.offspringf, context_name = "All life")

species.offspringf$ott_id <- taxon_search.offspringf$ott_id
species.offspringf$ott_name <- taxon_search.offspringf$unique_name
tr.offspringf <- tol_induced_subtree(ott_ids=species.offspringf$ott_id)
tr.offspringf$tip.label <- strip_ott_ids(tr.offspringf$tip.label, remove_underscores=TRUE)
plot(tr.offspringf)

cor.matrix.offspringf <- vcv(compute.brlen(tr.offspringf, corr=T))
tr.phylo.offspringf <- vcv2phylo(cor.matrix.offspringf)

#need vector of random slope estimates in same order as tip.label
#1=goeldi's monkey, 2= black-and-white ruffed lemur, 3=red ruffed lemur, 4=soryx, 5=bongo, 6=eumink, 7=rpanda, 8=redwolf, 9=awd, 10=meerkat, 11=cheetah, 12=devil, 13=pskink
#use survival_slope estimate - don't consider intercept as species range in inbreeding??? or do???
survival_slope_litter
inbreeding_slopes <- c(survival_slope_litter[6,2], survival_slope_litter[2,2], survival_slope_litter[11,2], survival_slope_litter[13,2], survival_slope_litter[4,2], survival_slope_litter[5,2], survival_slope_litter[10,2], survival_slope_litter[12,2], survival_slope_litter[1,2], survival_slope_litter[7,2], survival_slope_litter[3,2], survival_slope_litter[14,2], survival_slope_litter[8,2])
inbreeding_slopes <- as.data.frame(inbreeding_slopes)
inbreeding_slopes$Names <- tr.phylo.offspringf$tip.label
inbreeding_slopes <- setNames(inbreeding_slopes[,1], inbreeding_slopes[,2])
phylosig(tr.phylo.offspringf, inbreeding_slopes, method="lambda", test=TRUE) 
```

Dam Generation:
```{r}
#fit tree with all species
species <- as.character(unique(data$Scientific.name))
taxon_search <- tnrs_match_names(names=species, context_name = "All life")
species$ott_id <- taxon_search$ott_id
tr.wo <- tol_induced_subtree(ott_ids = species$ott_id[1:15])
species$ott_name <- taxon_search$unique_name
cor.matrix.wo <- vcv(compute.brlen(tr.wo, corr=T))
tr.phylo.wo <- vcv2phylo(cor.matrix.wo)
tr.phylo.wo$tip.label <- strip_ott_ids(tr.phylo.wo$tip.label, remove_underscores=TRUE)
plot(tr.phylo.wo)

#dam gen estimates (order survival_slope2_litter to match tree)
damgen_slopes <- c(survival_slope2_litter[6,2], survival_slope2_litter[2,2], survival_slope2_litter[11,2], survival_slope2_litter[13,2], survival_slope2_litter[4,2], survival_slope2_litter[5,2], survival_slope2_litter[10,2], survival_slope2_litter[1,2], survival_slope2_litter[12,2], survival_slope2_litter[7,2], survival_slope2_litter[3,2], survival_slope2_litter[14,2], survival_slope2_litter[15,2], survival_slope2_litter[9,2], survival_slope2_litter[8,2])
damgen_slopes <- as.data.frame(damgen_slopes)
damgen_slopes$Names <- tr.phylo.wo$tip.label
damgen_slopes <- setNames(damgen_slopes[,1], damgen_slopes[,2])
phylosig(tr.phylo.wo, damgen_slopes, method="lambda", test=TRUE)
```

Dam age at breeding:
```{r}
#includes all 15 species so use same tree as dam generation
damage_slopes <- c(survival_slope4_litter[6,2], survival_slope4_litter[2,2], survival_slope4_litter[11,2], survival_slope4_litter[13,2], survival_slope4_litter[4,2], survival_slope4_litter[5,2], survival_slope4_litter[10,2], survival_slope4_litter[1,2], survival_slope4_litter[12,2], survival_slope4_litter[7,2], survival_slope4_litter[3,2], survival_slope4_litter[14,2], survival_slope4_litter[15,2], survival_slope4_litter[9,2], survival_slope4_litter[8,2])
damage_slopes <- as.data.frame(damage_slopes)
damage_slopes$Names <- tr.phylo.wo$tip.label
damage_slopes <- setNames(damage_slopes[,1], damage_slopes[,2])
phylosig(tr.phylo.wo, damage_slopes, method="lambda", test=TRUE)
```

Sire generation:
```{r}
#all 15 species, use same tree as dam gen
siregen_slopes <- c(survival_slope3_litter[6,2], survival_slope3_litter[2,2], survival_slope3_litter[11,2], survival_slope3_litter[13,2], survival_slope3_litter[4,2], survival_slope3_litter[5,2], survival_slope3_litter[10,2], survival_slope3_litter[1,2], survival_slope3_litter[12,2], survival_slope3_litter[7,2], survival_slope3_litter[3,2], survival_slope3_litter[14,2], survival_slope3_litter[15,2], survival_slope3_litter[9,2], survival_slope3_litter[8,2])
siregen_slopes <- as.data.frame(siregen_slopes)
siregen_slopes$Names <- tr.phylo.wo$tip.label
siregen_slopes <- setNames(siregen_slopes[,1], siregen_slopes[,2])
phylosig(tr.phylo.wo, siregen_slopes, method="lambda", test=TRUE)
```

Dam F
```{r}
#make new tree for species with variation in dam f (12).
species.damf <- c("Ailurus fulgens", "Tragelaphus eurycerus", "Callimico goeldii", "Acinonyx jubatus", "Lycaon pictus", "Varecia variegata", "Varecia rubra", "Canis rufus", "Suricata suricatta", "Mustela lutreola", "Sarcophilus harrisii", "Oryx dammah")
length(species.damf) #12 species
taxon_search.damf <- tnrs_match_names(names=species.damf, context_name = "All life")
species.damf$ott_id <- taxon_search.damf$ott_id
species.damf$ott_name <- taxon_search.damf$unique_name
tr.damf <- tol_induced_subtree(ott_ids=species.damf$ott_id)
tr.damf$tip.label <- strip_ott_ids(tr.damf$tip.label, remove_underscores=TRUE)
cor.matrix.damf <- vcv(compute.brlen(tr.damf, corr=T))
tr.phylo.damf <- vcv2phylo(cor.matrix.damf)
plot(tr.damf)
#1=goeldi's monkey, 2= black-and-white ruffed lemur, 3=red ruffed lemur, 4=soryx, 5=bongo, 6=eumink, 7=rpanda, 8=redwolf, 9=awd, 10=meerkat, 11=cheetah, 12=devil
damf_slopes <- c(survival_slope6_litter[6,2], survival_slope6_litter[2,2], survival_slope6_litter[11,2], survival_slope6_litter[13,2], survival_slope6_litter[4,2], survival_slope6_litter[5,2], survival_slope6_litter[10,2], survival_slope6_litter[12,2], survival_slope6_litter[1,2], survival_slope6_litter[7,2], survival_slope6_litter[3,2], survival_slope6_litter[14,2])
damf_slopes <- as.data.frame(damf_slopes)
damf_slopes$Names <- tr.phylo.damf$tip.label
damf_slopes <- setNames(damf_slopes[,1], damf_slopes[,2])
phylosig(tr.phylo.damf, damf_slopes, method="lambda", test=TRUE)
```

Sire F:
```{r}
#use same tree as dam.f (same 12 species)
siref_slopes <- c(survival_slope7_litter[6,2], survival_slope7_litter[2,2], survival_slope7_litter[11,2], survival_slope7_litter[13,2], survival_slope7_litter[4,2], survival_slope7_litter[5,2], survival_slope7_litter[10,2], survival_slope7_litter[12,2], survival_slope7_litter[1,2], survival_slope7_litter[7,2], survival_slope7_litter[3,2], survival_slope7_litter[14,2])
siref_slopes <- as.data.frame(siref_slopes)
siref_slopes$Names <- tr.phylo.damf$tip.label
siref_slopes <- setNames(siref_slopes[,1], siref_slopes[,2])
phylosig(tr.phylo.damf, siref_slopes, method="lambda", test=TRUE)
```

#Supplementary Figure 1: Dam F phylogenetic signal
Evidence of phylogenetic signal for Dam F, so plot tree shaded by dam F estimate on survival.
```{r}
par(xpd=TRUE)
obj.damf2 <- contMap(tr.phylo.damf, damf_slopes, plot=TRUE, sig=2,
                legend=FALSE, mar=c(5.1,0.4,0.4,0.4))
add.color.bar(0.5, obj.damf2$cols, title=expression(paste("Dam ", italic("f"))), 
              lims=obj.damf2$lims, digits=2, prompt=FALSE, lwd=4, fszie=1, x=0, 
              y=1-0.08*(Ntip(obj.damf2$tree)-1), subtitle="")
par(xpd=FALSE)
```
