# Supplementary material for: Offspring survival changes over generations of captive breeding
Source: Nat Commun. 2021 May 24;12:3045. doi: 10.1038/s41467-021-22631-0 (PMC8144597; doi:10.1038/s41467-021-22631-0)
Supplement: Supplementary file 5 — Supplementary Data 1 [file 41467_2021_22631_MOESM5_ESM.csv]

indID	litterID	Year	Species	Scientific.name	BPROGRAM	F	Gen	Sire.Gen	Sire.age.at.breeding	Sire.F	Dam.Gen	Dam.age.at.breeding	Dam.F	Survival
23970	1	1991	Western swamp tortoise	Pseudemydura umbrina	AUSTRALASIA	0	1	0	10980	0	0	7693	0	1
23971	2	1992	Western swamp tortoise	Pseudemydura umbrina	AUSTRALASIA	0	1	0	7650	0	0	8015	0	1
23972	3	1992	Western swamp tortoise	Pseudemydura umbrina	AUSTRALASIA	0	1	0	17158	0	0	14601	0	0
23973	2	1992	Western swamp tortoise	Pseudemydura umbrina	AUSTRALASIA	0	1	0	7662	0	0	8027	0	0
23974	2	1992	Western swamp tortoise	Pseudemydura umbrina	AUSTRALASIA	0	1	0	7663	0	0	8028	0	0
23975	4	1992	Western swamp tortoise	Pseudemydura umbrina	AUSTRALASIA	0	1	0	11322	0	0	7656	0	0
23976	5	1992	Western swamp tortoise	Pseudemydura umbrina	AUSTRALASIA	0	1	0	15716	0	0	8046	0	0
23977	2	1992	Western swamp tortoise	Pseudemydura umbrina	AUSTRALASIA	0	1	0	7681	0	0	8046	0	0
23978	6	1993	Western swamp tortoise	Pseudemydura umbrina	AUSTRALASIA	0	1	0	16052	0	0	11637	0	1
23979	7	1993	Western swamp tortoise	Pseudemydura umbrina	AUSTRALASIA	0	1	0	10941	0	0	8384	0	0
23980	8	1993	Western swamp tortoise	Pseudemydura umbrina	AUSTRALASIA	0	1	0	11693	0	0	14980	0	0
23981	8	1993	Western swamp tortoise	Pseudemydura umbrina	AUSTRALASIA	0	1	0	11701	0	0	14988	0	0
23982	8	1993	Western swamp tortoise	Pseudemydura umbrina	AUSTRALASIA	0	1	0	11702	0	0	14989	0	0
23983	6	1993	Western swamp tortoise	Pseudemydura umbrina	AUSTRALASIA	0	1	0	16087	0	0	11672	0	0
23984	7	1993	Western swamp tortoise	Pseudemydura umbrina	AUSTRALASIA	0	1	0	10975	0	0	8418	0	0
23985	9	1993	Western swamp tortoise	Pseudemydura umbrina	AUSTRALASIA	0	1	0	8054	0	0	14538	0	0
23986	9	1993	Western swamp tortoise	Pseudemydura umbrina	AUSTRALASIA	0	1	0	8055	0	0	14539	0	0
23987	10	1993	Western swamp tortoise	Pseudemydura umbrina	AUSTRALASIA	0	1	0	8066	0	0	8052	0	1
23988	9	1993	Western swamp tortoise	Pseudemydura umbrina	AUSTRALASIA	0	1	0	8069	0	0	14553	0	0
23989	9	1993	Western swamp tortoise	Pseudemydura umbrina	AUSTRALASIA	0	1	0	8075	0	0	14559	0	0
23990	7	1993	Western swamp tortoise	Pseudemydura umbrina	AUSTRALASIA	0	1	0	11001	0	0	8444	0	1
23991	8	1993	Western swamp tortoise	Pseudemydura umbrina	AUSTRALASIA	0	1	0	11711	0	0	14998	0	1
23992	6	1993	Western swamp tortoise	Pseudemydura umbrina	AUSTRALASIA	0	1	0	16096	0	0	11681	0	0
23993	7	1993	Western swamp tortoise	Pseudemydura umbrina	AUSTRALASIA	0	1	0	10986	0	0	8429	0	0
23994	7	1993	Western swamp tortoise	Pseudemydura umbrina	AUSTRALASIA	0	1	0	10987	0	0	8430	0	0
23995	11	1994	Western swamp tortoise	Pseudemydura umbrina	AUSTRALASIA	0	1	0	12029	0	0	8742	0	0
23996	12	1994	Western swamp tortoise	Pseudemydura umbrina	AUSTRALASIA	0	1	0	8393	0	0	4465	0	0
23997	13	1994	Western swamp tortoise	Pseudemydura umbrina	AUSTRALASIA	0	1	0	16428	0	0	17979	0	0
23998	14	1994	Western swamp tortoise	Pseudemydura umbrina	AUSTRALASIA	0	1	0	17889	0	0	14877	0	1
23999	15	1994	Western swamp tortoise	Pseudemydura umbrina	AUSTRALASIA	0	1	0	3218	0	0	8379	0	1
24000	15	1994	Western swamp tortoise	Pseudemydura umbrina	AUSTRALASIA	0	1	0	3218	0	0	8379	0	0
24001	16	1994	Western swamp tortoise	Pseudemydura umbrina	AUSTRALASIA	0	1.5	0	8393	0	1	8758	0	0
24002	17	1994	Western swamp tortoise	Pseudemydura umbrina	AUSTRALASIA	0	1	0	16436	0	0	15340	0	1
24003	17	1994	Western swamp tortoise	Pseudemydura umbrina	AUSTRALASIA	0	1	0	16445	0	0	15349	0	0
24004	12	1994	Western swamp tortoise	Pseudemydura umbrina	AUSTRALASIA	0	1	0	8413	0	0	4485	0	0
24005	12	1994	Western swamp tortoise	Pseudemydura umbrina	AUSTRALASIA	0	1	0	8415	0	0	4487	0	0
24006	11	1994	Western swamp tortoise	Pseudemydura umbrina	AUSTRALASIA	0	1	0	12068	0	0	8781	0	0
24007	17	1994	Western swamp tortoise	Pseudemydura umbrina	AUSTRALASIA	0	1	0	16451	0	0	15355	0	0
24008	11	1994	Western swamp tortoise	Pseudemydura umbrina	AUSTRALASIA	0	1	0	12068	0	0	8781	0	0
24009	12	1994	Western swamp tortoise	Pseudemydura umbrina	AUSTRALASIA	0	1	0	8416	0	0	4488	0	0
24010	16	1994	Western swamp tortoise	Pseudemydura umbrina	AUSTRALASIA	0	1.5	0	8421	0	1	8786	0	0
24011	18	1994	Western swamp tortoise	Pseudemydura umbrina	AUSTRALASIA	0	1	0	12073	0	0	8786	0	0
24012	15	1994	Western swamp tortoise	Pseudemydura umbrina	AUSTRALASIA	0	1	0	3258	0	0	8419	0	0
24013	13	1994	Western swamp tortoise	Pseudemydura umbrina	AUSTRALASIA	0	1	0	16489	0	0	18040	0	0
24014	13	1994	Western swamp tortoise	Pseudemydura umbrina	AUSTRALASIA	0	1	0	16477	0	0	18028	0	0
24015	14	1994	Western swamp tortoise	Pseudemydura umbrina	AUSTRALASIA	0	1	0	17945	0	0	14933	0	1
24016	14	1994	Western swamp tortoise	Pseudemydura umbrina	AUSTRALASIA	0	1	0	17949	0	0	14937	0	1
24017	17	1994	Western swamp tortoise	Pseudemydura umbrina	AUSTRALASIA	0	1	0	16420	0	0	15324	0	0
24018	19	1995	Western swamp tortoise	Pseudemydura umbrina	AUSTRALASIA	0	1	0	20054	0	0	8366	0	0
24019	20	1995	Western swamp tortoise	Pseudemydura umbrina	AUSTRALASIA	0	1	0	9104	0	0	15678	0	0
24020	21	1995	Western swamp tortoise	Pseudemydura umbrina	AUSTRALASIA	0	1	0	9108	0	0	8729	0	0
24021	20	1995	Western swamp tortoise	Pseudemydura umbrina	AUSTRALASIA	0	1	0	9126	0	0	15700	0	1
24022	22	1995	Western swamp tortoise	Pseudemydura umbrina	AUSTRALASIA	0	1	0	8762	0	0	9127	0	1
24023	20	1995	Western swamp tortoise	Pseudemydura umbrina	AUSTRALASIA	0	1	0	9128	0	0	15702	0	0
24024	22	1995	Western swamp tortoise	Pseudemydura umbrina	AUSTRALASIA	0	1	0	8766	0	0	9131	0	0
24025	23	1995	Western swamp tortoise	Pseudemydura umbrina	AUSTRALASIA	0	1	0	16802	0	0	9132	0	0
24026	24	1995	Western swamp tortoise	Pseudemydura umbrina	AUSTRALASIA	0	1	0	12420	0	0	4840	0	0
24027	25	1995	Western swamp tortoise	Pseudemydura umbrina	AUSTRALASIA	0	1	0	18264	0	0	18354	0	1
24028	24	1995	Western swamp tortoise	Pseudemydura umbrina	AUSTRALASIA	0	1	0	12421	0	0	4841	0	0
24029	23	1995	Western swamp tortoise	Pseudemydura umbrina	AUSTRALASIA	0	1	0	16805	0	0	9135	0	0
24030	25	1995	Western swamp tortoise	Pseudemydura umbrina	AUSTRALASIA	0	1	0	18266	0	0	18356	0	1
24031	21	1995	Western swamp tortoise	Pseudemydura umbrina	AUSTRALASIA	0	1	0	9137	0	0	8758	0	0
24032	25	1995	Western swamp tortoise	Pseudemydura umbrina	AUSTRALASIA	0	1	0	18268	0	0	18358	0	0
24033	24	1995	Western swamp tortoise	Pseudemydura umbrina	AUSTRALASIA	0	1	0	12424	0	0	4844	0	0
24034	24	1995	Western swamp tortoise	Pseudemydura umbrina	AUSTRALASIA	0	1	0	12425	0	0	4845	0	0
24035	26	1995	Western swamp tortoise	Pseudemydura umbrina	AUSTRALASIA	0	1	0	9138	0	0	12393	0	1
24036	23	1995	Western swamp tortoise	Pseudemydura umbrina	AUSTRALASIA	0	1	0	16808	0	0	9138	0	0
24037	23	1995	Western swamp tortoise	Pseudemydura umbrina	AUSTRALASIA	0	1	0	16810	0	0	9140	0	0
24038	26	1995	Western swamp tortoise	Pseudemydura umbrina	AUSTRALASIA	0	1	0	9140	0	0	12395	0	0
24039	26	1995	Western swamp tortoise	Pseudemydura umbrina	AUSTRALASIA	0	1	0	9140	0	0	12395	0	0
24040	22	1995	Western swamp tortoise	Pseudemydura umbrina	AUSTRALASIA	0	1	0	8775	0	0	9140	0	0
24041	23	1995	Western swamp tortoise	Pseudemydura umbrina	AUSTRALASIA	0	1	0	16813	0	0	9143	0	0
24042	19	1995	Western swamp tortoise	Pseudemydura umbrina	AUSTRALASIA	0	1	0	20099	0	0	8411	0	0
24043	19	1995	Western swamp tortoise	Pseudemydura umbrina	AUSTRALASIA	0	1	0	20101	0	0	8413	0	0
24044	24	1995	Western swamp tortoise	Pseudemydura umbrina	AUSTRALASIA	0	1	0	12436	0	0	4856	0	0
24045	19	1995	Western swamp tortoise	Pseudemydura umbrina	AUSTRALASIA	0	1	0	20106	0	0	8418	0	0
24046	26	1995	Western swamp tortoise	Pseudemydura umbrina	AUSTRALASIA	0	1	0	9149	0	0	12404	0	1
24047	20	1995	Western swamp tortoise	Pseudemydura umbrina	AUSTRALASIA	0	1	0	9152	0	0	15726	0	0
24048	27	1995	Western swamp tortoise	Pseudemydura umbrina	AUSTRALASIA	0	1.5	0	3619	0	1	9159	0	0
24049	25	1995	Western swamp tortoise	Pseudemydura umbrina	AUSTRALASIA	0	1	0	18292	0	0	18382	0	0
24050	25	1995	Western swamp tortoise	Pseudemydura umbrina	AUSTRALASIA	0	1	0	18292	0	0	18382	0	1
24051	27	1995	Western swamp tortoise	Pseudemydura umbrina	AUSTRALASIA	0	1.5	0	3624	0	1	9164	0	0
24052	28	1996	Western swamp tortoise	Pseudemydura umbrina	AUSTRALASIA	0	1	0	2156	0	0	9082	0	0
24053	29	1996	Western swamp tortoise	Pseudemydura umbrina	AUSTRALASIA	0	1	0	9464	0	0	16038	0	0
24054	29	1996	Western swamp tortoise	Pseudemydura umbrina	AUSTRALASIA	0	1	0	9464	0	0	16038	0	0
24055	28	1996	Western swamp tortoise	Pseudemydura umbrina	AUSTRALASIA	0	1	0	2163	0	0	9089	0	0
24056	28	1996	Western swamp tortoise	Pseudemydura umbrina	AUSTRALASIA	0	1	0	2166	0	0	9092	0	0
24057	30	1996	Western swamp tortoise	Pseudemydura umbrina	AUSTRALASIA	0	1	0	9114	0	0	18700	0	0
24058	31	1996	Western swamp tortoise	Pseudemydura umbrina	AUSTRALASIA	0	1	0	17157	0	0	5194	0	0
24059	29	1996	Western swamp tortoise	Pseudemydura umbrina	AUSTRALASIA	0	1	0	9495	0	0	16069	0	0
24060	30	1996	Western swamp tortoise	Pseudemydura umbrina	AUSTRALASIA	0	1	0	9131	0	0	18717	0	0
24061	32	1996	Western swamp tortoise	Pseudemydura umbrina	AUSTRALASIA	0	1	0	12787	0	0	15619	0	0
24062	32	1996	Western swamp tortoise	Pseudemydura umbrina	AUSTRALASIA	0	1	0	12787	0	0	15619	0	0
24063	28	1996	Western swamp tortoise	Pseudemydura umbrina	AUSTRALASIA	0	1	0	2199	0	0	9125	0	0
24064	33	1996	Western swamp tortoise	Pseudemydura umbrina	AUSTRALASIA	0	1	0	3964	0	0	9504	0	0
24065	30	1996	Western swamp tortoise	Pseudemydura umbrina	AUSTRALASIA	0	1	0	9143	0	0	18729	0	0
24066	34	1996	Western swamp tortoise	Pseudemydura umbrina	AUSTRALASIA	0	1.5	0	9146	0	1	9511	0	0
24067	34	1996	Western swamp tortoise	Pseudemydura umbrina	AUSTRALASIA	0	1.5	0	9148	0	1	9513	0	0
24068	30	1996	Western swamp tortoise	Pseudemydura umbrina	AUSTRALASIA	0	1	0	9148	0	0	18734	0	0
24069	30	1996	Western swamp tortoise	Pseudemydura umbrina	AUSTRALASIA	0	1	0	9149	0	0	18735	0	0
24070	33	1996	Western swamp tortoise	Pseudemydura umbrina	AUSTRALASIA	0	1	0	3974	0	0	9514	0	0
24071	32	1996	Western swamp tortoise	Pseudemydura umbrina	AUSTRALASIA	0	1	0	12801	0	0	15633	0	0
24072	32	1996	Western swamp tortoise	Pseudemydura umbrina	AUSTRALASIA	0	1	0	12802	0	0	15634	0	0
24073	35	1996	Western swamp tortoise	Pseudemydura umbrina	AUSTRALASIA	0	1	0	12072	0	0	7689	0	0
24074	35	1996	Western swamp tortoise	Pseudemydura umbrina	AUSTRALASIA	0	1	0	12075	0	0	7692	0	0
24075	35	1996	Western swamp tortoise	Pseudemydura umbrina	AUSTRALASIA	0	1	0	12064	0	0	7681	0	0
24076	30	1996	Western swamp tortoise	Pseudemydura umbrina	AUSTRALASIA	0	1	0	9155	0	0	18741	0	0
24077	35	1996	Western swamp tortoise	Pseudemydura umbrina	AUSTRALASIA	0	1	0	12082	0	0	7699	0	0
24078	31	1996	Western swamp tortoise	Pseudemydura umbrina	AUSTRALASIA	0	1	0	17196	0	0	5233	0	0
24079	30	1996	Western swamp tortoise	Pseudemydura umbrina	AUSTRALASIA	0	1	0	9162	0	0	18748	0	0
24080	32	1996	Western swamp tortoise	Pseudemydura umbrina	AUSTRALASIA	0	1	0	12814	0	0	15646	0	0
24081	34	1996	Western swamp tortoise	Pseudemydura umbrina	AUSTRALASIA	0	1.5	0	9163	0	1	9528	0	0
24082	30	1996	Western swamp tortoise	Pseudemydura umbrina	AUSTRALASIA	0	1	0	9167	0	0	18753	0	0
24083	36	1997	Western swamp tortoise	Pseudemydura umbrina	AUSTRALASIA	0	1	0	12379	0	0	9822	0	0
24084	37	1997	Western swamp tortoise	Pseudemydura umbrina	AUSTRALASIA	0	1	0	17496	0	0	8000	0	0
24085	37	1997	Western swamp tortoise	Pseudemydura umbrina	AUSTRALASIA	0	1	0	17496	0	0	8000	0	0
24086	38	1997	Western swamp tortoise	Pseudemydura umbrina	AUSTRALASIA	0	1	0	12383	0	0	9095	0	0
24087	38	1997	Western swamp tortoise	Pseudemydura umbrina	AUSTRALASIA	0	1	0	12383	0	0	9095	0	0
24088	38	1997	Western swamp tortoise	Pseudemydura umbrina	AUSTRALASIA	0	1	0	12383	0	0	9095	0	0
24089	39	1997	Western swamp tortoise	Pseudemydura umbrina	AUSTRALASIA	0	1	0	4307	0	0	16421	0	0
24090	40	1997	Western swamp tortoise	Pseudemydura umbrina	AUSTRALASIA	0	1	0	20819	0	0	19083	0	0
24091	40	1997	Western swamp tortoise	Pseudemydura umbrina	AUSTRALASIA	0	1	0	20819	0	0	19083	0	0
24092	41	1997	Western swamp tortoise	Pseudemydura umbrina	AUSTRALASIA	0	1.5	0	17533	0	1	9863	0	0
24093	39	1997	Western swamp tortoise	Pseudemydura umbrina	AUSTRALASIA	0	1	0	4325	0	0	16439	0	0
24094	42	1997	Western swamp tortoise	Pseudemydura umbrina	AUSTRALASIA	0	1	0	12422	0	0	5572	0	0
24095	42	1997	Western swamp tortoise	Pseudemydura umbrina	AUSTRALASIA	0	1	0	12422	0	0	5572	0	0
24096	41	1997	Western swamp tortoise	Pseudemydura umbrina	AUSTRALASIA	0	1.5	0	17535	0	1	9865	0	0
24097	43	1997	Western swamp tortoise	Pseudemydura umbrina	AUSTRALASIA	0	1	0	9868	0	0	15987	0	0
24098	37	1997	Western swamp tortoise	Pseudemydura umbrina	AUSTRALASIA	0	1	0	17538	0	0	8042	0	0
24099	36	1997	Western swamp tortoise	Pseudemydura umbrina	AUSTRALASIA	0	1	0	9503	0	0	9868	0	0
24100	44	1997	Western swamp tortoise	Pseudemydura umbrina	AUSTRALASIA	0	1	0	8042	0	0	13123	0	1
24101	39	1997	Western swamp tortoise	Pseudemydura umbrina	AUSTRALASIA	0	1	0	4351	0	0	16465	0	0
24102	36	1997	Western swamp tortoise	Pseudemydura umbrina	AUSTRALASIA	0	1	0	9506	0	0	9871	0	0
24103	42	1997	Western swamp tortoise	Pseudemydura umbrina	AUSTRALASIA	0	1	0	12429	0	0	5579	0	0
24104	42	1997	Western swamp tortoise	Pseudemydura umbrina	AUSTRALASIA	0	1	0	12429	0	0	5579	0	0
24105	40	1997	Western swamp tortoise	Pseudemydura umbrina	AUSTRALASIA	0	1	0	20829	0	0	19093	0	0
24106	40	1997	Western swamp tortoise	Pseudemydura umbrina	AUSTRALASIA	0	1	0	20829	0	0	19093	0	0
24107	44	1997	Western swamp tortoise	Pseudemydura umbrina	AUSTRALASIA	0	1	0	8049	0	0	13130	0	0
24108	44	1997	Western swamp tortoise	Pseudemydura umbrina	AUSTRALASIA	0	1	0	8050	0	0	13131	0	0
24109	44	1997	Western swamp tortoise	Pseudemydura umbrina	AUSTRALASIA	0	1	0	8051	0	0	13132	0	0
24110	42	1997	Western swamp tortoise	Pseudemydura umbrina	AUSTRALASIA	0	1	0	12434	0	0	5584	0	0
24111	45	1997	Western swamp tortoise	Pseudemydura umbrina	AUSTRALASIA	0	1	0	20839	0	0	9503	0	1
24112	38	1997	Western swamp tortoise	Pseudemydura umbrina	AUSTRALASIA	0	1	0	12440	0	0	9152	0	0
24113	44	1997	Western swamp tortoise	Pseudemydura umbrina	AUSTRALASIA	0	1	0	8067	0	0	13148	0	1
24114	41	1997	Western swamp tortoise	Pseudemydura umbrina	AUSTRALASIA	0	1.5	0	17572	0	1	9902	0	0
24115	43	1997	Western swamp tortoise	Pseudemydura umbrina	AUSTRALASIA	0	1	0	9868	0	0	15987	0	0
24116	43	1997	Western swamp tortoise	Pseudemydura umbrina	AUSTRALASIA	0	1	0	9906	0	0	16025	0	0
24117	43	1997	Western swamp tortoise	Pseudemydura umbrina	AUSTRALASIA	0	1	0	9907	0	0	16026	0	0
24118	46	1998	Western swamp tortoise	Pseudemydura umbrina	AUSTRALASIA	0	1	0	8371	0	0	16771	0	0
24119	47	1998	Western swamp tortoise	Pseudemydura umbrina	AUSTRALASIA	0	1	0	17899	0	0	9498	0	0
24120	48	1998	Western swamp tortoise	Pseudemydura umbrina	AUSTRALASIA	0	1	0	2924	0	0	10229	0	0
24121	46	1998	Western swamp tortoise	Pseudemydura umbrina	AUSTRALASIA	0	1	0	8404	0	0	16804	0	0
24122	49	1998	Western swamp tortoise	Pseudemydura umbrina	AUSTRALASIA	0	1	0	4690	0	0	8404	0	1
24123	50	1998	Western swamp tortoise	Pseudemydura umbrina	AUSTRALASIA	0	1	0	21187	0	0	5937	0	0
24124	49	1998	Western swamp tortoise	Pseudemydura umbrina	AUSTRALASIA	0	1	0	4690	0	0	8404	0	0
24125	51	1998	Western swamp tortoise	Pseudemydura umbrina	AUSTRALASIA	0	1	0	13517	0	0	19451	0	0
24126	47	1998	Western swamp tortoise	Pseudemydura umbrina	AUSTRALASIA	0	1	0	17904	0	0	9503	0	0
24127	52	1998	Western swamp tortoise	Pseudemydura umbrina	AUSTRALASIA	0	1.5	0	9870	0	1	10235	0	1
24128	53	1998	Western swamp tortoise	Pseudemydura umbrina	AUSTRALASIA	0	1	0	8409	0	0	16354	0	1
24129	52	1998	Western swamp tortoise	Pseudemydura umbrina	AUSTRALASIA	0	1.5	0	9870	0	1	10235	0	0
24130	51	1998	Western swamp tortoise	Pseudemydura umbrina	AUSTRALASIA	0	1	0	13522	0	0	19456	0	1
24131	50	1998	Western swamp tortoise	Pseudemydura umbrina	AUSTRALASIA	0	1	0	21193	0	0	5943	0	1
24132	48	1998	Western swamp tortoise	Pseudemydura umbrina	AUSTRALASIA	0	1	0	2932	0	0	10237	0	1
24133	47	1998	Western swamp tortoise	Pseudemydura umbrina	AUSTRALASIA	0	1	0	17907	0	0	9506	0	0
24134	48	1998	Western swamp tortoise	Pseudemydura umbrina	AUSTRALASIA	0	1	0	2932	0	0	10237	0	1
24135	46	1998	Western swamp tortoise	Pseudemydura umbrina	AUSTRALASIA	0	1	0	8411	0	0	16811	0	0
24136	54	1998	Western swamp tortoise	Pseudemydura umbrina	AUSTRALASIA	0	1	0	12800	0	0	5495	0	1
24137	53	1998	Western swamp tortoise	Pseudemydura umbrina	AUSTRALASIA	0	1	0	8418	0	0	16363	0	0
24138	50	1998	Western swamp tortoise	Pseudemydura umbrina	AUSTRALASIA	0	1	0	21201	0	0	5951	0	0
24139	48	1998	Western swamp tortoise	Pseudemydura umbrina	AUSTRALASIA	0	1	0	2940	0	0	10245	0	0
24140	55	1998	Western swamp tortoise	Pseudemydura umbrina	AUSTRALASIA	0	1	0	10245	0	0	13500	0	0
24141	53	1998	Western swamp tortoise	Pseudemydura umbrina	AUSTRALASIA	0	1	0	8419	0	0	16364	0	1
24142	49	1998	Western swamp tortoise	Pseudemydura umbrina	AUSTRALASIA	0	1	0	4706	0	0	8420	0	1
24143	53	1998	Western swamp tortoise	Pseudemydura umbrina	AUSTRALASIA	0	1	0	8424	0	0	16369	0	0
24144	55	1998	Western swamp tortoise	Pseudemydura umbrina	AUSTRALASIA	0	1	0	10248	0	0	13503	0	1
24145	47	1998	Western swamp tortoise	Pseudemydura umbrina	AUSTRALASIA	0	1	0	17918	0	0	9517	0	1
24146	51	1998	Western swamp tortoise	Pseudemydura umbrina	AUSTRALASIA	0	1	0	13548	0	0	19482	0	0
24147	51	1998	Western swamp tortoise	Pseudemydura umbrina	AUSTRALASIA	0	1	0	13548	0	0	19482	0	1
24148	53	1998	Western swamp tortoise	Pseudemydura umbrina	AUSTRALASIA	0	1	0	8435	0	0	16380	0	1
24149	52	1998	Western swamp tortoise	Pseudemydura umbrina	AUSTRALASIA	0	1.5	0	9903	0	1	10268	0	0
24150	56	1999	Western swamp tortoise	Pseudemydura umbrina	AUSTRALASIA	0	1	0	21549	0	0	9861	0	0
24151	57	1999	Western swamp tortoise	Pseudemydura umbrina	AUSTRALASIA	0	1	0	13156	0	0	13854	0	0
24152	58	1999	Western swamp tortoise	Pseudemydura umbrina	AUSTRALASIA	0	1.5	0	8773	0	1	10599	0	1
24153	58	1999	Western swamp tortoise	Pseudemydura umbrina	AUSTRALASIA	0	1.5	0	8774	0	1	10600	0	1
24154	59	1999	Western swamp tortoise	Pseudemydura umbrina	AUSTRALASIA	0	1	0	3295	0	0	17174	0	0
24155	60	1999	Western swamp tortoise	Pseudemydura umbrina	AUSTRALASIA	0	1	0	13887	0	0	8774	0	0
24156	61	1999	Western swamp tortoise	Pseudemydura umbrina	AUSTRALASIA	0	1	0	18272	0	0	6949	0	0
24157	62	1999	Western swamp tortoise	Pseudemydura umbrina	AUSTRALASIA	0	1	0	10207	0	0	10572	0	0
24158	62	1999	Western swamp tortoise	Pseudemydura umbrina	AUSTRALASIA	0	1	0	10220	0	0	10585	0	0
24159	56	1999	Western swamp tortoise	Pseudemydura umbrina	AUSTRALASIA	0	1	0	21542	0	0	9854	0	0
24160	60	1999	Western swamp tortoise	Pseudemydura umbrina	AUSTRALASIA	0	1	0	13874	0	0	8761	0	1
24161	63	1999	Western swamp tortoise	Pseudemydura umbrina	AUSTRALASIA	0	1	0	10222	0	0	5839	0	0
24162	62	1999	Western swamp tortoise	Pseudemydura umbrina	AUSTRALASIA	0	1	0	10228	0	0	10593	0	0
24163	59	1999	Western swamp tortoise	Pseudemydura umbrina	AUSTRALASIA	0	1	0	3289	0	0	17168	0	0
24164	56	1999	Western swamp tortoise	Pseudemydura umbrina	AUSTRALASIA	0	1	0	21551	0	0	9863	0	0
24165	64	1999	Western swamp tortoise	Pseudemydura umbrina	AUSTRALASIA	0	1	0	10594	0	0	19815	0	0
24166	63	1999	Western swamp tortoise	Pseudemydura umbrina	AUSTRALASIA	0	1	0	10231	0	0	5848	0	0
24167	65	1999	Western swamp tortoise	Pseudemydura umbrina	AUSTRALASIA	0	1	0	5062	0	0	16721	0	0
24168	62	1999	Western swamp tortoise	Pseudemydura umbrina	AUSTRALASIA	0	1	0	10238	0	0	10603	0	0
24169	66	1999	Western swamp tortoise	Pseudemydura umbrina	AUSTRALASIA	0	1	0	18274	0	0	10225	0	0
24170	59	1999	Western swamp tortoise	Pseudemydura umbrina	AUSTRALASIA	0	1	0	3299	0	0	17178	0	0
24171	62	1999	Western swamp tortoise	Pseudemydura umbrina	AUSTRALASIA	0	1	0	10240	0	0	10605	0	0
24172	64	1999	Western swamp tortoise	Pseudemydura umbrina	AUSTRALASIA	0	1	0	10606	0	0	19827	0	0
24173	56	1999	Western swamp tortoise	Pseudemydura umbrina	AUSTRALASIA	0	1	0	21563	0	0	9875	0	0
24174	65	1999	Western swamp tortoise	Pseudemydura umbrina	AUSTRALASIA	0	1	0	5066	0	0	16725	0	0
24175	59	1999	Western swamp tortoise	Pseudemydura umbrina	AUSTRALASIA	0	1	0	3301	0	0	17180	0	0
24176	60	1999	Western swamp tortoise	Pseudemydura umbrina	AUSTRALASIA	0	1	0	13894	0	0	8781	0	0
24177	57	1999	Western swamp tortoise	Pseudemydura umbrina	AUSTRALASIA	0	1	0	13164	0	0	13862	0	0
24178	58	1999	Western swamp tortoise	Pseudemydura umbrina	AUSTRALASIA	0	1.5	0	8781	0	1	10607	0	1
24179	64	1999	Western swamp tortoise	Pseudemydura umbrina	AUSTRALASIA	0	1	0	10607	0	0	19828	0	0
24180	57	1999	Western swamp tortoise	Pseudemydura umbrina	AUSTRALASIA	0	1	0	13165	0	0	13863	0	0
24181	64	1999	Western swamp tortoise	Pseudemydura umbrina	AUSTRALASIA	0	1	0	10608	0	0	19829	0	0
24182	66	1999	Western swamp tortoise	Pseudemydura umbrina	AUSTRALASIA	0	1	0	18280	0	0	10231	0	0
24183	61	1999	Western swamp tortoise	Pseudemydura umbrina	AUSTRALASIA	0	1	0	18281	0	0	6958	0	0
24184	57	1999	Western swamp tortoise	Pseudemydura umbrina	AUSTRALASIA	0	1	0	13168	0	0	13866	0	0
24185	62	1999	Western swamp tortoise	Pseudemydura umbrina	AUSTRALASIA	0	1	0	10247	0	0	10612	0	0
24186	64	1999	Western swamp tortoise	Pseudemydura umbrina	AUSTRALASIA	0	1	0	10617	0	0	19838	0	0
24187	65	1999	Western swamp tortoise	Pseudemydura umbrina	AUSTRALASIA	0	1	0	5078	0	0	16737	0	0
24188	65	1999	Western swamp tortoise	Pseudemydura umbrina	AUSTRALASIA	0	1	0	5078	0	0	16737	0	0
24189	66	1999	Western swamp tortoise	Pseudemydura umbrina	AUSTRALASIA	0	1	0	18288	0	0	10239	0	0
24190	65	1999	Western swamp tortoise	Pseudemydura umbrina	AUSTRALASIA	0	1	0	5088	0	0	16747	0	0
24191	67	2000	Western swamp tortoise	Pseudemydura umbrina	AUSTRALASIA	0	1	0	21890	0	0	17507	0	0
24192	68	2000	Western swamp tortoise	Pseudemydura umbrina	AUSTRALASIA	0	1	0	18625	0	0	14210	0	0
24193	69	2000	Western swamp tortoise	Pseudemydura umbrina	AUSTRALASIA	0	1	0	18631	0	0	17080	0	0
24194	67	2000	Western swamp tortoise	Pseudemydura umbrina	AUSTRALASIA	0	1	0	21921	0	0	17538	0	0
24195	69	2000	Western swamp tortoise	Pseudemydura umbrina	AUSTRALASIA	0	1	0	18636	0	0	17085	0	0
24196	70	2000	Western swamp tortoise	Pseudemydura umbrina	AUSTRALASIA	0	1	0	10604	0	0	6221	0	1
24197	71	2000	Western swamp tortoise	Pseudemydura umbrina	AUSTRALASIA	0	1	0	13526	0	0	20190	0	1
24198	68	2000	Western swamp tortoise	Pseudemydura umbrina	AUSTRALASIA	0	1	0	18639	0	0	14224	0	0
24199	72	2000	Western swamp tortoise	Pseudemydura umbrina	AUSTRALASIA	0	1	0	10605	0	0	9144	0	1
24200	71	2000	Western swamp tortoise	Pseudemydura umbrina	AUSTRALASIA	0	1	0	13529	0	0	20193	0	0
24201	70	2000	Western swamp tortoise	Pseudemydura umbrina	AUSTRALASIA	0	1	0	10607	0	0	6224	0	0
24202	72	2000	Western swamp tortoise	Pseudemydura umbrina	AUSTRALASIA	0	1	0	10608	0	0	9147	0	1
24203	68	2000	Western swamp tortoise	Pseudemydura umbrina	AUSTRALASIA	0	1	0	18647	0	0	14232	0	0
24204	71	2000	Western swamp tortoise	Pseudemydura umbrina	AUSTRALASIA	0	1	0	13536	0	0	20200	0	0
24205	69	2000	Western swamp tortoise	Pseudemydura umbrina	AUSTRALASIA	0	1	0	18650	0	0	17099	0	0
24206	72	2000	Western swamp tortoise	Pseudemydura umbrina	AUSTRALASIA	0	1	0	10615	0	0	9154	0	0
24207	67	2000	Western swamp tortoise	Pseudemydura umbrina	AUSTRALASIA	0	1	0	21939	0	0	17556	0	0
24208	68	2000	Western swamp tortoise	Pseudemydura umbrina	AUSTRALASIA	0	1	0	18653	0	0	14238	0	0
24209	73	2000	Western swamp tortoise	Pseudemydura umbrina	AUSTRALASIA	0	1	0	14270	0	0	10604	0	0
24210	70	2000	Western swamp tortoise	Pseudemydura umbrina	AUSTRALASIA	0	1	0	10618	0	0	6235	0	0
24211	69	2000	Western swamp tortoise	Pseudemydura umbrina	AUSTRALASIA	0	1	0	18654	0	0	17103	0	0
24212	68	2000	Western swamp tortoise	Pseudemydura umbrina	AUSTRALASIA	0	1	0	18654	0	0	14239	0	0
24213	71	2000	Western swamp tortoise	Pseudemydura umbrina	AUSTRALASIA	0	1	0	13541	0	0	20205	0	0
24214	72	2000	Western swamp tortoise	Pseudemydura umbrina	AUSTRALASIA	0	1	0	10623	0	0	9162	0	0
24215	74	2001	Western swamp tortoise	Pseudemydura umbrina	AUSTRALASIA	0	1	0	10926	0	0	20512	0	0
24216	75	2001	Western swamp tortoise	Pseudemydura umbrina	AUSTRALASIA	0	1.5	1	4348	0	0	6551	0	1
24217	76	2001	Western swamp tortoise	Pseudemydura umbrina	AUSTRALASIA	0	1	0	18985	0	0	17889	0	0
24218	76	2001	Western swamp tortoise	Pseudemydura umbrina	AUSTRALASIA	0	1	0	18985	0	0	17889	0	0
24219	77	2001	Western swamp tortoise	Pseudemydura umbrina	AUSTRALASIA	0	1.5	0	14607	0	1	11320	0	0
24220	78	2001	Western swamp tortoise	Pseudemydura umbrina	AUSTRALASIA	0	1	0	13878	0	0	7668	0	0
24221	79	2001	Western swamp tortoise	Pseudemydura umbrina	AUSTRALASIA	0	1	0	22284	0	0	17446	0	0
24222	80	2001	Western swamp tortoise	Pseudemydura umbrina	AUSTRALASIA	0	1	0	10962	0	0	14582	0	0
24223	79	2001	Western swamp tortoise	Pseudemydura umbrina	AUSTRALASIA	0	1	0	22284	0	0	17446	0	0
24224	77	2001	Western swamp tortoise	Pseudemydura umbrina	AUSTRALASIA	0	1.5	0	14614	0	1	11327	0	0
24225	81	2001	Western swamp tortoise	Pseudemydura umbrina	AUSTRALASIA	0	1	0	10963	0	0	7035	0	0
24226	80	2001	Western swamp tortoise	Pseudemydura umbrina	AUSTRALASIA	0	1	0	10963	0	0	14583	0	1
24227	81	2001	Western swamp tortoise	Pseudemydura umbrina	AUSTRALASIA	0	1	0	10963	0	0	7035	0	0
24228	82	2001	Western swamp tortoise	Pseudemydura umbrina	AUSTRALASIA	0	1	0	18998	0	0	9502	0	1
24229	75	2001	Western swamp tortoise	Pseudemydura umbrina	AUSTRALASIA	0	1.5	1	4378	0	0	6581	0	1
24230	82	2001	Western swamp tortoise	Pseudemydura umbrina	AUSTRALASIA	0	1	0	19000	0	0	9504	0	0
24231	78	2001	Western swamp tortoise	Pseudemydura umbrina	AUSTRALASIA	0	1	0	13887	0	0	7677	0	1
24232	74	2001	Western swamp tortoise	Pseudemydura umbrina	AUSTRALASIA	0	1	0	10965	0	0	20551	0	1
24233	76	2001	Western swamp tortoise	Pseudemydura umbrina	AUSTRALASIA	0	1	0	19006	0	0	17910	0	0
24234	80	2001	Western swamp tortoise	Pseudemydura umbrina	AUSTRALASIA	0	1	0	10972	0	0	14592	0	0
24235	83	2001	Western swamp tortoise	Pseudemydura umbrina	AUSTRALASIA	0	1.5	0	7684	0	1	4017	0	0
24236	81	2001	Western swamp tortoise	Pseudemydura umbrina	AUSTRALASIA	0	1	0	10973	0	0	7045	0	0
24237	81	2001	Western swamp tortoise	Pseudemydura umbrina	AUSTRALASIA	0	1	0	10973	0	0	7045	0	0
24238	80	2001	Western swamp tortoise	Pseudemydura umbrina	AUSTRALASIA	0	1	0	10976	0	0	14596	0	0
24239	79	2001	Western swamp tortoise	Pseudemydura umbrina	AUSTRALASIA	0	1	0	22298	0	0	17460	0	0
24240	81	2001	Western swamp tortoise	Pseudemydura umbrina	AUSTRALASIA	0	1	0	10976	0	0	7048	0	0
24241	78	2001	Western swamp tortoise	Pseudemydura umbrina	AUSTRALASIA	0	1	0	13899	0	0	7689	0	0
24242	75	2001	Western swamp tortoise	Pseudemydura umbrina	AUSTRALASIA	0	1.5	1	4392	0	0	6595	0	0
24243	79	2001	Western swamp tortoise	Pseudemydura umbrina	AUSTRALASIA	0	1	0	22302	0	0	17464	0	0
24244	74	2001	Western swamp tortoise	Pseudemydura umbrina	AUSTRALASIA	0	1	0	10982	0	0	20568	0	0
24245	77	2001	Western swamp tortoise	Pseudemydura umbrina	AUSTRALASIA	0	1.5	0	14634	0	1	11347	0	0
24246	74	2001	Western swamp tortoise	Pseudemydura umbrina	AUSTRALASIA	0	1	0	10982	0	0	20568	0	1
24247	82	2001	Western swamp tortoise	Pseudemydura umbrina	AUSTRALASIA	0	1	0	19018	0	0	9522	0	0
24248	84	2001	Western swamp tortoise	Pseudemydura umbrina	AUSTRALASIA	0	2	1	4449	0	1	3335	0	0
24249	84	2001	Western swamp tortoise	Pseudemydura umbrina	AUSTRALASIA	0	2	1	4449	0	1	3335	0	0
24250	84	2001	Western swamp tortoise	Pseudemydura umbrina	AUSTRALASIA	0	2	1	4457	0	1	3343	0	0
24251	85	2002	Western swamp tortoise	Pseudemydura umbrina	AUSTRALASIA	0	1.5	1	4701	0	0	18226	0	0
24252	85	2002	Western swamp tortoise	Pseudemydura umbrina	AUSTRALASIA	0	1.5	1	4704	0	0	18229	0	1
24253	86	2002	Western swamp tortoise	Pseudemydura umbrina	AUSTRALASIA	0	1	0	11300	0	0	8012	0	1
24254	86	2002	Western swamp tortoise	Pseudemydura umbrina	AUSTRALASIA	0	1	0	11300	0	0	8012	0	1
24255	87	2002	Western swamp tortoise	Pseudemydura umbrina	AUSTRALASIA	0	1.5	1	2867	0	0	9839	0	0
24256	88	2002	Western swamp tortoise	Pseudemydura umbrina	AUSTRALASIA	0	1	0	19346	0	0	8023	0	1
24257	89	2002	Western swamp tortoise	Pseudemydura umbrina	AUSTRALASIA	0	1	0	22641	0	0	7391	0	0
24258	85	2002	Western swamp tortoise	Pseudemydura umbrina	AUSTRALASIA	0	1.5	1	4741	0	0	18266	0	0
24259	85	2002	Western swamp tortoise	Pseudemydura umbrina	AUSTRALASIA	0	1.5	1	4741	0	0	18266	0	1
24260	89	2002	Western swamp tortoise	Pseudemydura umbrina	AUSTRALASIA	0	1	0	22651	0	0	7401	0	0
24261	90	2002	Western swamp tortoise	Pseudemydura umbrina	AUSTRALASIA	0	1.5	0	14251	0	1	11694	0	0
24262	91	2002	Western swamp tortoise	Pseudemydura umbrina	AUSTRALASIA	0	1	0	14981	0	0	20915	0	0
24263	91	2002	Western swamp tortoise	Pseudemydura umbrina	AUSTRALASIA	0	1	0	14981	0	0	20915	0	0
24264	92	2002	Western swamp tortoise	Pseudemydura umbrina	AUSTRALASIA	0	1	0	11330	0	0	14950	0	0
24265	93	2002	Western swamp tortoise	Pseudemydura umbrina	AUSTRALASIA	0	1.5	1	4794	0	0	17814	0	1
24266	88	2002	Western swamp tortoise	Pseudemydura umbrina	AUSTRALASIA	0	1	0	19369	0	0	8046	0	0
24267	94	2002	Western swamp tortoise	Pseudemydura umbrina	AUSTRALASIA	0	1.5	0	3587	0	1	3684	0	1
24268	95	2002	Western swamp tortoise	Pseudemydura umbrina	AUSTRALASIA	0	1.5	1	8047	0	0	6952	0	1
24269	93	2002	Western swamp tortoise	Pseudemydura umbrina	AUSTRALASIA	0	1.5	1	4795	0	0	17815	0	0
24270	92	2002	Western swamp tortoise	Pseudemydura umbrina	AUSTRALASIA	0	1	0	11332	0	0	14952	0	0
24271	89	2002	Western swamp tortoise	Pseudemydura umbrina	AUSTRALASIA	0	1	0	22654	0	0	7404	0	0
24272	94	2002	Western swamp tortoise	Pseudemydura umbrina	AUSTRALASIA	0	1.5	0	3585	0	1	3682	0	0
24273	94	2002	Western swamp tortoise	Pseudemydura umbrina	AUSTRALASIA	0	1.5	0	3585	0	1	3682	0	1
24274	91	2002	Western swamp tortoise	Pseudemydura umbrina	AUSTRALASIA	0	1	0	14985	0	0	20919	0	1
24275	92	2002	Western swamp tortoise	Pseudemydura umbrina	AUSTRALASIA	0	1	0	11333	0	0	14953	0	0
24276	92	2002	Western swamp tortoise	Pseudemydura umbrina	AUSTRALASIA	0	1	0	11333	0	0	14953	0	1
24277	95	2002	Western swamp tortoise	Pseudemydura umbrina	AUSTRALASIA	0	1.5	1	8045	0	0	6950	0	0
24278	96	2002	Western swamp tortoise	Pseudemydura umbrina	AUSTRALASIA	0	1	0	11333	0	0	8045	0	1
24279	90	2002	Western swamp tortoise	Pseudemydura umbrina	AUSTRALASIA	0	1.5	0	14262	0	1	11705	0	0
24280	93	2002	Western swamp tortoise	Pseudemydura umbrina	AUSTRALASIA	0	1.5	1	4804	0	0	17824	0	0
24281	90	2002	Western swamp tortoise	Pseudemydura umbrina	AUSTRALASIA	0	1.5	0	14262	0	1	11705	0	0
24282	89	2002	Western swamp tortoise	Pseudemydura umbrina	AUSTRALASIA	0	1	0	22663	0	0	7413	0	0
24283	93	2002	Western swamp tortoise	Pseudemydura umbrina	AUSTRALASIA	0	1.5	1	4806	0	0	17826	0	0
24284	91	2002	Western swamp tortoise	Pseudemydura umbrina	AUSTRALASIA	0	1	0	14994	0	0	20928	0	0
24285	86	2002	Western swamp tortoise	Pseudemydura umbrina	AUSTRALASIA	0	1	0	11343	0	0	8055	0	0
24286	88	2002	Western swamp tortoise	Pseudemydura umbrina	AUSTRALASIA	0	1	0	19379	0	0	8056	0	0
24287	91	2002	Western swamp tortoise	Pseudemydura umbrina	AUSTRALASIA	0	1	0	14997	0	0	20931	0	1
24288	95	2002	Western swamp tortoise	Pseudemydura umbrina	AUSTRALASIA	0	1.5	1	8057	0	0	6962	0	0
24289	96	2002	Western swamp tortoise	Pseudemydura umbrina	AUSTRALASIA	0	1	0	11345	0	0	8057	0	0
24290	96	2002	Western swamp tortoise	Pseudemydura umbrina	AUSTRALASIA	0	1	0	11347	0	0	8059	0	1
24291	88	2002	Western swamp tortoise	Pseudemydura umbrina	AUSTRALASIA	0	1	0	19385	0	0	8062	0	0
24292	92	2002	Western swamp tortoise	Pseudemydura umbrina	AUSTRALASIA	0	1	0	11360	0	0	14980	0	0
24293	88	2002	Western swamp tortoise	Pseudemydura umbrina	AUSTRALASIA	0	1	0	19396	0	0	8073	0	0
24294	92	2002	Western swamp tortoise	Pseudemydura umbrina	AUSTRALASIA	0	1	0	11363	0	0	14983	0	0
24295	97	2003	Western swamp tortoise	Pseudemydura umbrina	AUSTRALASIA	0	1	0	19672	0	0	12002	0	0
24296	98	2003	Western swamp tortoise	Pseudemydura umbrina	AUSTRALASIA	0	1.5	1	2871	0	0	8351	0	0
24297	99	2003	Western swamp tortoise	Pseudemydura umbrina	AUSTRALASIA	0	1.5	0	14600	0	1	3261	0	0
24298	100	2003	Western swamp tortoise	Pseudemydura umbrina	AUSTRALASIA	0	1	0	3942	0	0	18628	0	0
24299	100	2003	Western swamp tortoise	Pseudemydura umbrina	AUSTRALASIA	0	1	0	3942	0	0	18628	0	0
24300	101	2003	Western swamp tortoise	Pseudemydura umbrina	AUSTRALASIA	0	1	0	23012	0	0	10229	0	0
24301	102	2003	Western swamp tortoise	Pseudemydura umbrina	AUSTRALASIA	0	1.5	1	3637	0	0	11676	0	0
24302	103	2003	Western swamp tortoise	Pseudemydura umbrina	AUSTRALASIA	0	1	0	15343	0	0	8403	0	0
24303	104	2003	Western swamp tortoise	Pseudemydura umbrina	AUSTRALASIA	0	2	1	5112	0	1	12063	0	0
24304	103	2003	Western swamp tortoise	Pseudemydura umbrina	AUSTRALASIA	0	1	0	15350	0	0	8410	0	0
24305	102	2003	Western swamp tortoise	Pseudemydura umbrina	AUSTRALASIA	0	1.5	1	3646	0	0	11685	0	0
24306	104	2003	Western swamp tortoise	Pseudemydura umbrina	AUSTRALASIA	0	2	1	5113	0	1	12064	0	0
24307	97	2003	Western swamp tortoise	Pseudemydura umbrina	AUSTRALASIA	0	1	0	19734	0	0	12064	0	1
24308	105	2003	Western swamp tortoise	Pseudemydura umbrina	AUSTRALASIA	0	1.5	1	3266	0	0	15319	0	0
24309	105	2003	Western swamp tortoise	Pseudemydura umbrina	AUSTRALASIA	0	1.5	1	3267	0	0	15320	0	0
24310	97	2003	Western swamp tortoise	Pseudemydura umbrina	AUSTRALASIA	0	1	0	19735	0	0	12065	0	0
24311	106	2003	Western swamp tortoise	Pseudemydura umbrina	AUSTRALASIA	0	1	0	11700	0	0	21286	0	1
24312	104	2003	Western swamp tortoise	Pseudemydura umbrina	AUSTRALASIA	0	2	1	5114	0	1	12065	0	0
24313	103	2003	Western swamp tortoise	Pseudemydura umbrina	AUSTRALASIA	0	1	0	15352	0	0	8412	0	0
24314	100	2003	Western swamp tortoise	Pseudemydura umbrina	AUSTRALASIA	0	1	0	3953	0	0	18639	0	0
24315	107	2003	Western swamp tortoise	Pseudemydura umbrina	AUSTRALASIA	0	1	0	11702	0	0	8414	0	0
24316	101	2003	Western swamp tortoise	Pseudemydura umbrina	AUSTRALASIA	0	1	0	23024	0	0	10241	0	0
24317	104	2003	Western swamp tortoise	Pseudemydura umbrina	AUSTRALASIA	0	2	1	5117	0	1	12068	0	0
24318	106	2003	Western swamp tortoise	Pseudemydura umbrina	AUSTRALASIA	0	1	0	11703	0	0	21289	0	0
24319	108	2003	Western swamp tortoise	Pseudemydura umbrina	AUSTRALASIA	0	2	1	8418	0	1	3313	0	0
24320	103	2003	Western swamp tortoise	Pseudemydura umbrina	AUSTRALASIA	0	1	0	15358	0	0	8418	0	0
24321	109	2003	Western swamp tortoise	Pseudemydura umbrina	AUSTRALASIA	0	1.5	1	3290	0	0	18190	0	0
24322	110	2003	Western swamp tortoise	Pseudemydura umbrina	AUSTRALASIA	0	1.5	1	5118	0	0	7326	0	0
24323	98	2003	Western swamp tortoise	Pseudemydura umbrina	AUSTRALASIA	0	1.5	1	2942	0	0	8422	0	0
24324	108	2003	Western swamp tortoise	Pseudemydura umbrina	AUSTRALASIA	0	2	1	8422	0	1	3317	0	1
24325	110	2003	Western swamp tortoise	Pseudemydura umbrina	AUSTRALASIA	0	1.5	1	5119	0	0	7327	0	1
24326	107	2003	Western swamp tortoise	Pseudemydura umbrina	AUSTRALASIA	0	1	0	11711	0	0	8423	0	0
24327	111	2003	Western swamp tortoise	Pseudemydura umbrina	AUSTRALASIA	0	2	1	5176	0	1	4757	0	0
24328	109	2003	Western swamp tortoise	Pseudemydura umbrina	AUSTRALASIA	0	1.5	1	3297	0	0	18197	0	0
24329	107	2003	Western swamp tortoise	Pseudemydura umbrina	AUSTRALASIA	0	1	0	11714	0	0	8426	0	1
24330	97	2003	Western swamp tortoise	Pseudemydura umbrina	AUSTRALASIA	0	1	0	19751	0	0	12081	0	0
24331	112	2003	Western swamp tortoise	Pseudemydura umbrina	AUSTRALASIA	0	1	0	19753	0	0	7790	0	0
24332	102	2003	Western swamp tortoise	Pseudemydura umbrina	AUSTRALASIA	0	1.5	1	3666	0	0	11705	0	0
24333	113	2004	Western swamp tortoise	Pseudemydura umbrina	AUSTRALASIA	0	1	0	12001	0	0	12366	0	0
24334	114	2004	Western swamp tortoise	Pseudemydura umbrina	AUSTRALASIA	0	1.5	0	23342	0	1	12385	0	0
24335	115	2004	Western swamp tortoise	Pseudemydura umbrina	AUSTRALASIA	0	1.5	1	3978	0	0	7648	0	0
24336	116	2004	Western swamp tortoise	Pseudemydura umbrina	AUSTRALASIA	0	1	0	15690	0	0	12024	0	0
24337	114	2004	Western swamp tortoise	Pseudemydura umbrina	AUSTRALASIA	0	1.5	0	23367	0	1	12410	0	0
24338	117	2004	Western swamp tortoise	Pseudemydura umbrina	AUSTRALASIA	0	1	0	5106	0	0	18985	0	0
24339	118	2004	Western swamp tortoise	Pseudemydura umbrina	AUSTRALASIA	0	2	1	2543	0	1	5460	0	0
24340	119	2004	Western swamp tortoise	Pseudemydura umbrina	AUSTRALASIA	0	1	0	12048	0	0	21634	0	1
24341	120	2004	Western swamp tortoise	Pseudemydura umbrina	AUSTRALASIA	0	1.5	1	3596	0	0	8761	0	0
24342	116	2004	Western swamp tortoise	Pseudemydura umbrina	AUSTRALASIA	0	1	0	15703	0	0	12037	0	0
24343	121	2004	Western swamp tortoise	Pseudemydura umbrina	AUSTRALASIA	0	2	1	5518	0	1	5099	0	0
24344	121	2004	Western swamp tortoise	Pseudemydura umbrina	AUSTRALASIA	0	2	1	5518	0	1	5099	0	0
24345	122	2004	Western swamp tortoise	Pseudemydura umbrina	AUSTRALASIA	0	1.5	1	3638	0	0	18538	0	0
24346	123	2004	Western swamp tortoise	Pseudemydura umbrina	AUSTRALASIA	0	1	0	14977	0	0	10594	0	1
24347	114	2004	Western swamp tortoise	Pseudemydura umbrina	AUSTRALASIA	0	1.5	0	23377	0	1	12420	0	0
24348	122	2004	Western swamp tortoise	Pseudemydura umbrina	AUSTRALASIA	0	1.5	1	3640	0	0	18540	0	0
24349	120	2004	Western swamp tortoise	Pseudemydura umbrina	AUSTRALASIA	0	1.5	1	3604	0	0	8769	0	0
24350	124	2004	Western swamp tortoise	Pseudemydura umbrina	AUSTRALASIA	0	1.5	1	5471	0	0	8769	0	0
24351	118	2004	Western swamp tortoise	Pseudemydura umbrina	AUSTRALASIA	0	2	1	2554	0	1	5471	0	1
24352	125	2004	Western swamp tortoise	Pseudemydura umbrina	AUSTRALASIA	0	1.5	0	8769	0	1	4018	0	1
24353	126	2004	Western swamp tortoise	Pseudemydura umbrina	AUSTRALASIA	0	2	1	3289	0	1	3640	0	1
24354	124	2004	Western swamp tortoise	Pseudemydura umbrina	AUSTRALASIA	0	1.5	1	5472	0	0	8770	0	0
24355	127	2004	Western swamp tortoise	Pseudemydura umbrina	AUSTRALASIA	0	1.5	1	3625	0	0	15678	0	0
24356	128	2004	Western swamp tortoise	Pseudemydura umbrina	AUSTRALASIA	0	1	0	12058	0	0	8770	0	0
24357	123	2004	Western swamp tortoise	Pseudemydura umbrina	AUSTRALASIA	0	1	0	14983	0	0	10600	0	0
24358	122	2004	Western swamp tortoise	Pseudemydura umbrina	AUSTRALASIA	0	1.5	1	3647	0	0	18547	0	0
24359	113	2004	Western swamp tortoise	Pseudemydura umbrina	AUSTRALASIA	0	1	0	12064	0	0	12429	0	0
24360	116	2004	Western swamp tortoise	Pseudemydura umbrina	AUSTRALASIA	0	1	0	15718	0	0	12052	0	0
24361	122	2004	Western swamp tortoise	Pseudemydura umbrina	AUSTRALASIA	0	1.5	1	3652	0	0	18552	0	0
24362	127	2004	Western swamp tortoise	Pseudemydura umbrina	AUSTRALASIA	0	1.5	1	3635	0	0	15688	0	0
24363	117	2004	Western swamp tortoise	Pseudemydura umbrina	AUSTRALASIA	0	1	0	5128	0	0	19007	0	0
24364	113	2004	Western swamp tortoise	Pseudemydura umbrina	AUSTRALASIA	0	1	0	12070	0	0	12435	0	0
24365	125	2004	Western swamp tortoise	Pseudemydura umbrina	AUSTRALASIA	0	1.5	0	8782	0	1	4031	0	0
24366	123	2004	Western swamp tortoise	Pseudemydura umbrina	AUSTRALASIA	0	1	0	14994	0	0	10611	0	0
24367	121	2004	Western swamp tortoise	Pseudemydura umbrina	AUSTRALASIA	0	2	1	5536	0	1	5117	0	0
24368	128	2004	Western swamp tortoise	Pseudemydura umbrina	AUSTRALASIA	0	1	0	12072	0	0	8784	0	1
24369	123	2004	Western swamp tortoise	Pseudemydura umbrina	AUSTRALASIA	0	1	0	14995	0	0	10612	0	0
24370	126	2004	Western swamp tortoise	Pseudemydura umbrina	AUSTRALASIA	0	2	1	3306	0	1	3657	0	0
24371	124	2004	Western swamp tortoise	Pseudemydura umbrina	AUSTRALASIA	0	1.5	1	5488	0	0	8786	0	0
24372	128	2004	Western swamp tortoise	Pseudemydura umbrina	AUSTRALASIA	0	1	0	12074	0	0	8786	0	1
24373	129	2004	Western swamp tortoise	Pseudemydura umbrina	AUSTRALASIA	0	2	1	2572	0	1	4384	0	0
24374	126	2004	Western swamp tortoise	Pseudemydura umbrina	AUSTRALASIA	0	2	1	3307	0	1	3658	0	1
24375	119	2004	Western swamp tortoise	Pseudemydura umbrina	AUSTRALASIA	0	1	0	12078	0	0	21664	0	0
24376	115	2004	Western swamp tortoise	Pseudemydura umbrina	AUSTRALASIA	0	1.5	1	4025	0	0	7695	0	0
24377	119	2004	Western swamp tortoise	Pseudemydura umbrina	AUSTRALASIA	0	1	0	12080	0	0	21666	0	0
24378	127	2004	Western swamp tortoise	Pseudemydura umbrina	AUSTRALASIA	0	1.5	1	3651	0	0	15704	0	0
24379	130	2005	Western swamp tortoise	Pseudemydura umbrina	AUSTRALASIA	0	1.5	1	5856	0	0	9104	0	0
24380	131	2005	Western swamp tortoise	Pseudemydura umbrina	AUSTRALASIA	0	1	0	20430	0	0	21981	0	0
24381	130	2005	Western swamp tortoise	Pseudemydura umbrina	AUSTRALASIA	0	1.5	1	5872	0	0	9120	0	0
24382	132	2005	Western swamp tortoise	Pseudemydura umbrina	AUSTRALASIA	0	2	1	3956	0	1	12774	0	1
24383	133	2005	Western swamp tortoise	Pseudemydura umbrina	AUSTRALASIA	0	1.5	1	3982	0	0	18899	0	0
24384	133	2005	Western swamp tortoise	Pseudemydura umbrina	AUSTRALASIA	0	1.5	1	3982	0	0	18899	0	0
24385	134	2005	Western swamp tortoise	Pseudemydura umbrina	AUSTRALASIA	0	1	0	20454	0	0	8491	0	0
24386	135	2005	Western swamp tortoise	Pseudemydura umbrina	AUSTRALASIA	0	1	0	5480	0	0	12406	0	0
24387	136	2005	Western swamp tortoise	Pseudemydura umbrina	AUSTRALASIA	0	2	1	2917	0	1	4027	0	0
24388	131	2005	Western swamp tortoise	Pseudemydura umbrina	AUSTRALASIA	0	1	0	20456	0	0	22007	0	0
24389	131	2005	Western swamp tortoise	Pseudemydura umbrina	AUSTRALASIA	0	1	0	20456	0	0	22007	0	0
24390	132	2005	Western swamp tortoise	Pseudemydura umbrina	AUSTRALASIA	0	2	1	3970	0	1	12788	0	1
24391	136	2005	Western swamp tortoise	Pseudemydura umbrina	AUSTRALASIA	0	2	1	2920	0	1	4030	0	1
24392	134	2005	Western swamp tortoise	Pseudemydura umbrina	AUSTRALASIA	0	1	0	20459	0	0	8496	0	0
24393	134	2005	Western swamp tortoise	Pseudemydura umbrina	AUSTRALASIA	0	1	0	20459	0	0	8496	0	0
24394	136	2005	Western swamp tortoise	Pseudemydura umbrina	AUSTRALASIA	0	2	1	2923	0	1	4033	0	0
24395	135	2005	Western swamp tortoise	Pseudemydura umbrina	AUSTRALASIA	0	1	0	5488	0	0	12414	0	0
24396	137	2005	Western swamp tortoise	Pseudemydura umbrina	AUSTRALASIA	0	2	1	9141	0	1	4738	0	0
24397	130	2005	Western swamp tortoise	Pseudemydura umbrina	AUSTRALASIA	0	1.5	1	5893	0	0	9141	0	0
24398	138	2005	Western swamp tortoise	Pseudemydura umbrina	AUSTRALASIA	0	2	1	4014	0	1	3981	0	1
24399	138	2005	Western swamp tortoise	Pseudemydura umbrina	AUSTRALASIA	0	2	1	4014	0	1	3981	0	0
24400	139	2005	Western swamp tortoise	Pseudemydura umbrina	AUSTRALASIA	0	1	0	16085	0	0	9145	0	1
24401	139	2005	Western swamp tortoise	Pseudemydura umbrina	AUSTRALASIA	0	1	0	16085	0	0	9145	0	0
24402	140	2005	Western swamp tortoise	Pseudemydura umbrina	AUSTRALASIA	0	2	1	5842	0	1	4394	0	0
24403	133	2005	Western swamp tortoise	Pseudemydura umbrina	AUSTRALASIA	0	1.5	1	4001	0	0	18918	0	0
24404	137	2005	Western swamp tortoise	Pseudemydura umbrina	AUSTRALASIA	0	2	1	9146	0	1	4743	0	0
24405	137	2005	Western swamp tortoise	Pseudemydura umbrina	AUSTRALASIA	0	2	1	9146	0	1	4743	0	0
24406	141	2005	Western swamp tortoise	Pseudemydura umbrina	AUSTRALASIA	0	1	0	4687	0	0	10973	0	0
24407	142	2005	Western swamp tortoise	Pseudemydura umbrina	AUSTRALASIA	0	1.5	1	5848	0	0	12799	0	0
24408	143	2005	Western swamp tortoise	Pseudemydura umbrina	AUSTRALASIA	0	1	0	15356	0	0	9146	0	1
24409	132	2005	Western swamp tortoise	Pseudemydura umbrina	AUSTRALASIA	0	2	1	3981	0	1	12799	0	0
24410	138	2005	Western swamp tortoise	Pseudemydura umbrina	AUSTRALASIA	0	2	1	4019	0	1	3986	0	0
24411	144	2005	Western swamp tortoise	Pseudemydura umbrina	AUSTRALASIA	0	1.5	0	12435	0	1	4018	0	0
24412	133	2005	Western swamp tortoise	Pseudemydura umbrina	AUSTRALASIA	0	1.5	1	4002	0	0	18919	0	0
24413	144	2005	Western swamp tortoise	Pseudemydura umbrina	AUSTRALASIA	0	1.5	0	12435	0	1	4018	0	1
24414	142	2005	Western swamp tortoise	Pseudemydura umbrina	AUSTRALASIA	0	1.5	1	5850	0	0	12801	0	1
24415	145	2005	Western swamp tortoise	Pseudemydura umbrina	AUSTRALASIA	0	2	1	4383	0	1	5850	0	0
24416	142	2005	Western swamp tortoise	Pseudemydura umbrina	AUSTRALASIA	0	1.5	1	5851	0	0	12802	0	0
24417	131	2005	Western swamp tortoise	Pseudemydura umbrina	AUSTRALASIA	0	1	0	20472	0	0	22023	0	1
24418	140	2005	Western swamp tortoise	Pseudemydura umbrina	AUSTRALASIA	0	2	1	5846	0	1	4398	0	0
24419	146	2005	Western swamp tortoise	Pseudemydura umbrina	AUSTRALASIA	0	1	0	12437	0	0	8054	0	1
24420	146	2005	Western swamp tortoise	Pseudemydura umbrina	AUSTRALASIA	0	1	0	12437	0	0	8054	0	0
24421	147	2005	Western swamp tortoise	Pseudemydura umbrina	AUSTRALASIA	0	1	0	23759	0	0	16057	0	1
24422	140	2005	Western swamp tortoise	Pseudemydura umbrina	AUSTRALASIA	0	2	1	5846	0	1	4398	0	0
24423	145	2005	Western swamp tortoise	Pseudemydura umbrina	AUSTRALASIA	0	2	1	4385	0	1	5852	0	1
24424	141	2005	Western swamp tortoise	Pseudemydura umbrina	AUSTRALASIA	0	1	0	4691	0	0	10977	0	0
24425	131	2005	Western swamp tortoise	Pseudemydura umbrina	AUSTRALASIA	0	1	0	20473	0	0	22024	0	1
24426	146	2005	Western swamp tortoise	Pseudemydura umbrina	AUSTRALASIA	0	1	0	12438	0	0	8055	0	0
24427	140	2005	Western swamp tortoise	Pseudemydura umbrina	AUSTRALASIA	0	2	1	5847	0	1	4399	0	0
24428	148	2005	Western swamp tortoise	Pseudemydura umbrina	AUSTRALASIA	0	1.5	1	3671	0	0	19378	0	0
24429	133	2005	Western swamp tortoise	Pseudemydura umbrina	AUSTRALASIA	0	1.5	1	4006	0	0	18923	0	0
24430	134	2005	Western swamp tortoise	Pseudemydura umbrina	AUSTRALASIA	0	1	0	20475	0	0	8512	0	1
24431	134	2005	Western swamp tortoise	Pseudemydura umbrina	AUSTRALASIA	0	1	0	20476	0	0	8513	0	0
24432	144	2005	Western swamp tortoise	Pseudemydura umbrina	AUSTRALASIA	0	1.5	0	12441	0	1	4024	0	0
24433	133	2005	Western swamp tortoise	Pseudemydura umbrina	AUSTRALASIA	0	1.5	1	4009	0	0	18926	0	0
24434	135	2005	Western swamp tortoise	Pseudemydura umbrina	AUSTRALASIA	0	1	0	5502	0	0	12428	0	0
24435	143	2005	Western swamp tortoise	Pseudemydura umbrina	AUSTRALASIA	0	1	0	15364	0	0	9154	0	0
24436	147	2005	Western swamp tortoise	Pseudemydura umbrina	AUSTRALASIA	0	1	0	23764	0	0	16062	0	1
24437	141	2005	Western swamp tortoise	Pseudemydura umbrina	AUSTRALASIA	0	1	0	4695	0	0	10981	0	1
24438	147	2005	Western swamp tortoise	Pseudemydura umbrina	AUSTRALASIA	0	1	0	23764	0	0	16062	0	0
24439	139	2005	Western swamp tortoise	Pseudemydura umbrina	AUSTRALASIA	0	1	0	16094	0	0	9154	0	0
24440	139	2005	Western swamp tortoise	Pseudemydura umbrina	AUSTRALASIA	0	1	0	16095	0	0	9155	0	0
24441	141	2005	Western swamp tortoise	Pseudemydura umbrina	AUSTRALASIA	0	1	0	4698	0	0	10984	0	0
24442	141	2005	Western swamp tortoise	Pseudemydura umbrina	AUSTRALASIA	0	1	0	4699	0	0	10985	0	1
24443	147	2005	Western swamp tortoise	Pseudemydura umbrina	AUSTRALASIA	0	1	0	23768	0	0	16066	0	0
24444	134	2005	Western swamp tortoise	Pseudemydura umbrina	AUSTRALASIA	0	1	0	20489	0	0	8526	0	0
24445	147	2005	Western swamp tortoise	Pseudemydura umbrina	AUSTRALASIA	0	1	0	23769	0	0	16067	0	0
24446	144	2005	Western swamp tortoise	Pseudemydura umbrina	AUSTRALASIA	0	1.5	0	12450	0	1	4033	0	1
24447	141	2005	Western swamp tortoise	Pseudemydura umbrina	AUSTRALASIA	0	1	0	4714	0	0	11000	0	0
24448	134	2005	Western swamp tortoise	Pseudemydura umbrina	AUSTRALASIA	0	1	0	20500	0	0	8537	0	1
24449	134	2005	Western swamp tortoise	Pseudemydura umbrina	AUSTRALASIA	0	1	0	20500	0	0	8537	0	1
24450	149	2006	Western swamp tortoise	Pseudemydura umbrina	AUSTRALASIA	0	1.5	1	6233	0	0	13134	0	0
24451	150	2006	Western swamp tortoise	Pseudemydura umbrina	AUSTRALASIA	0	2	1	4716	0	1	6183	0	0
24452	151	2006	Western swamp tortoise	Pseudemydura umbrina	AUSTRALASIA	0	1.5	1	6190	0	0	9493	0	0
24453	152	2006	Western swamp tortoise	Pseudemydura umbrina	AUSTRALASIA	0	1	0	12788	0	0	9500	0	1
24454	152	2006	Western swamp tortoise	Pseudemydura umbrina	AUSTRALASIA	0	1	0	12788	0	0	9500	0	1
24455	153	2006	Western swamp tortoise	Pseudemydura umbrina	AUSTRALASIA	0	1	0	24110	0	0	11327	0	0
24456	149	2006	Western swamp tortoise	Pseudemydura umbrina	AUSTRALASIA	0	1.5	1	6252	0	0	13153	0	0
24457	153	2006	Western swamp tortoise	Pseudemydura umbrina	AUSTRALASIA	0	1	0	24111	0	0	11328	0	0
24458	154	2006	Western swamp tortoise	Pseudemydura umbrina	AUSTRALASIA	0	1.5	1	4021	0	0	8861	0	0
24459	155	2006	Western swamp tortoise	Pseudemydura umbrina	AUSTRALASIA	0	1.5	1	6203	0	0	22375	0	0
24460	154	2006	Western swamp tortoise	Pseudemydura umbrina	AUSTRALASIA	0	1.5	1	4021	0	0	8861	0	0
24461	150	2006	Western swamp tortoise	Pseudemydura umbrina	AUSTRALASIA	0	2	1	4736	0	1	6203	0	0
24462	150	2006	Western swamp tortoise	Pseudemydura umbrina	AUSTRALASIA	0	2	1	4737	0	1	6204	0	0
24463	156	2006	Western swamp tortoise	Pseudemydura umbrina	AUSTRALASIA	0	1	0	20825	0	0	9502	0	1
24464	156	2006	Western swamp tortoise	Pseudemydura umbrina	AUSTRALASIA	0	1	0	20825	0	0	9502	0	0
24465	157	2006	Western swamp tortoise	Pseudemydura umbrina	AUSTRALASIA	0	1.5	0	20827	0	1	13157	0	0
24466	157	2006	Western swamp tortoise	Pseudemydura umbrina	AUSTRALASIA	0	1.5	0	20827	0	1	13157	0	0
24467	158	2006	Western swamp tortoise	Pseudemydura umbrina	AUSTRALASIA	0	1.5	1	3289	0	0	8409	0	0
24468	152	2006	Western swamp tortoise	Pseudemydura umbrina	AUSTRALASIA	0	1	0	12800	0	0	9512	0	0
24469	153	2006	Western swamp tortoise	Pseudemydura umbrina	AUSTRALASIA	0	1	0	24122	0	0	11339	0	1
24470	154	2006	Western swamp tortoise	Pseudemydura umbrina	AUSTRALASIA	0	1.5	1	4034	0	0	8874	0	0
24471	155	2006	Western swamp tortoise	Pseudemydura umbrina	AUSTRALASIA	0	1.5	1	6216	0	0	22388	0	0
24472	159	2006	Western swamp tortoise	Pseudemydura umbrina	AUSTRALASIA	0	1	0	5862	0	0	19286	0	0
24473	160	2006	Western swamp tortoise	Pseudemydura umbrina	AUSTRALASIA	0	1	0	5862	0	0	12788	0	0
24474	157	2006	Western swamp tortoise	Pseudemydura umbrina	AUSTRALASIA	0	1.5	0	20838	0	1	13168	0	0
24475	153	2006	Western swamp tortoise	Pseudemydura umbrina	AUSTRALASIA	0	1	0	24125	0	0	11342	0	0
24476	160	2006	Western swamp tortoise	Pseudemydura umbrina	AUSTRALASIA	0	1	0	5863	0	0	12789	0	0
24477	161	2006	Western swamp tortoise	Pseudemydura umbrina	AUSTRALASIA	0	1.5	0	12803	0	1	4764	0	0
24478	161	2006	Western swamp tortoise	Pseudemydura umbrina	AUSTRALASIA	0	1.5	0	12803	0	1	4764	0	1
24479	161	2006	Western swamp tortoise	Pseudemydura umbrina	AUSTRALASIA	0	1.5	0	12804	0	1	4765	0	1
24480	154	2006	Western swamp tortoise	Pseudemydura umbrina	AUSTRALASIA	0	1.5	1	4039	0	0	8879	0	0
24481	156	2006	Western swamp tortoise	Pseudemydura umbrina	AUSTRALASIA	0	1	0	20842	0	0	9519	0	1
24482	157	2006	Western swamp tortoise	Pseudemydura umbrina	AUSTRALASIA	0	1.5	0	20842	0	1	13172	0	0
24483	160	2006	Western swamp tortoise	Pseudemydura umbrina	AUSTRALASIA	0	1	0	5867	0	0	12793	0	0
24484	159	2006	Western swamp tortoise	Pseudemydura umbrina	AUSTRALASIA	0	1	0	5867	0	0	19291	0	0
24485	156	2006	Western swamp tortoise	Pseudemydura umbrina	AUSTRALASIA	0	1	0	20846	0	0	9523	0	0
24486	162	2006	Western swamp tortoise	Pseudemydura umbrina	AUSTRALASIA	0	1.5	0	9524	0	1	3329	0	1
24487	163	2007	Western swamp tortoise	Pseudemydura umbrina	AUSTRALASIA	0	1	0	24410	0	0	13453	0	0
24488	163	2007	Western swamp tortoise	Pseudemydura umbrina	AUSTRALASIA	0	1	0	24410	0	0	13453	0	0
24489	164	2007	Western swamp tortoise	Pseudemydura umbrina	AUSTRALASIA	0	1.5	0	16064	0	1	5103	0	0
24490	164	2007	Western swamp tortoise	Pseudemydura umbrina	AUSTRALASIA	0	1.5	0	16067	0	1	5106	0	0
24491	165	2007	Western swamp tortoise	Pseudemydura umbrina	AUSTRALASIA	0	1	0	21182	0	0	8764	0	0
24492	166	2007	Western swamp tortoise	Pseudemydura umbrina	AUSTRALASIA	0	1.5	1	4697	0	0	20089	0	0
24493	167	2007	Western swamp tortoise	Pseudemydura umbrina	AUSTRALASIA	0	1.5	1	4383	0	0	19635	0	0
24494	166	2007	Western swamp tortoise	Pseudemydura umbrina	AUSTRALASIA	0	1.5	1	4709	0	0	20101	0	0
24495	168	2007	Western swamp tortoise	Pseudemydura umbrina	AUSTRALASIA	0	2	1	6573	0	1	3681	0	0
24496	167	2007	Western swamp tortoise	Pseudemydura umbrina	AUSTRALASIA	0	1.5	1	4397	0	0	19649	0	0
24497	165	2007	Western swamp tortoise	Pseudemydura umbrina	AUSTRALASIA	0	1	0	21201	0	0	8783	0	0
24498	163	2007	Western swamp tortoise	Pseudemydura umbrina	AUSTRALASIA	0	1	0	24489	0	0	13532	0	0
24499	167	2007	Western swamp tortoise	Pseudemydura umbrina	AUSTRALASIA	0	1.5	1	4399	0	0	19651	0	0
24500	169	2007	Western swamp tortoise	Pseudemydura umbrina	AUSTRALASIA	0	1.5	0	13169	0	1	3275	0	0
24501	169	2007	Western swamp tortoise	Pseudemydura umbrina	AUSTRALASIA	0	1.5	0	13179	0	1	3285	0	0
24502	168	2007	Western swamp tortoise	Pseudemydura umbrina	AUSTRALASIA	0	2	1	6589	0	1	3697	0	0
24503	163	2007	Western swamp tortoise	Pseudemydura umbrina	AUSTRALASIA	0	1	0	24503	0	0	13546	0	0
24504	168	2007	Western swamp tortoise	Pseudemydura umbrina	AUSTRALASIA	0	2	1	6594	0	1	3702	0	0
24505	170	2007	Western swamp tortoise	Pseudemydura umbrina	AUSTRALASIA	0	1.5	0	13186	0	1	6600	0	0
24506	166	2007	Western swamp tortoise	Pseudemydura umbrina	AUSTRALASIA	0	1.5	1	4733	0	0	20125	0	0
24507	170	2007	Western swamp tortoise	Pseudemydura umbrina	AUSTRALASIA	0	1.5	0	13187	0	1	6601	0	0
24508	169	2007	Western swamp tortoise	Pseudemydura umbrina	AUSTRALASIA	0	1.5	0	13188	0	1	3294	0	0
24509	171	2007	Western swamp tortoise	Pseudemydura umbrina	AUSTRALASIA	0	1.5	1	3703	0	0	13174	0	0
24510	171	2007	Western swamp tortoise	Pseudemydura umbrina	AUSTRALASIA	0	1.5	1	3703	0	0	13174	0	0
24511	167	2007	Western swamp tortoise	Pseudemydura umbrina	AUSTRALASIA	0	1.5	1	4420	0	0	19672	0	0
24512	167	2007	Western swamp tortoise	Pseudemydura umbrina	AUSTRALASIA	0	1.5	1	4420	0	0	19672	0	0
24513	124	2004	Western swamp tortoise	Pseudemydura umbrina	AUSTRALASIA	0	1.5	1	5480	0	0	8778	0	0
24514	100	2003	Western swamp tortoise	Pseudemydura umbrina	AUSTRALASIA	0	1	0	3971	0	0	18657	0	0
24515	172	2008	Western swamp tortoise	Pseudemydura umbrina	AUSTRALASIA	0	1	0	13856	0	0	19975	0	0
24516	173	2008	Western swamp tortoise	Pseudemydura umbrina	AUSTRALASIA	0	1	0	13877	0	0	20451	0	0
24517	172	2008	Western swamp tortoise	Pseudemydura umbrina	AUSTRALASIA	0	1	0	13879	0	0	19998	0	0
24518	174	2008	Western swamp tortoise	Pseudemydura umbrina	AUSTRALASIA	0	1	0	13515	0	0	13880	0	0
24519	172	2008	Western swamp tortoise	Pseudemydura umbrina	AUSTRALASIA	0	1	0	13887	0	0	20006	0	0
24520	172	2008	Western swamp tortoise	Pseudemydura umbrina	AUSTRALASIA	0	1	0	13895	0	0	20014	0	0
24521	175	2009	Western swamp tortoise	Pseudemydura umbrina	AUSTRALASIA	0	1	0	16774	0	0	13838	0	0
24522	175	2009	Western swamp tortoise	Pseudemydura umbrina	AUSTRALASIA	0	1	0	16774	0	0	13838	0	0
24523	175	2009	Western swamp tortoise	Pseudemydura umbrina	AUSTRALASIA	0	1	0	16774	0	0	13838	0	0
24524	176	2009	Western swamp tortoise	Pseudemydura umbrina	AUSTRALASIA	0	1	0	13863	0	0	14228	0	0
24525	176	2009	Western swamp tortoise	Pseudemydura umbrina	AUSTRALASIA	0	1	0	13863	0	0	14228	0	0
24526	177	2009	Western swamp tortoise	Pseudemydura umbrina	AUSTRALASIA	0	1.5	0	13880	0	1	5431	0	0
24527	178	2009	Western swamp tortoise	Pseudemydura umbrina	AUSTRALASIA	0	1.5	0	16802	0	1	3984	0	0
24528	179	2009	Western swamp tortoise	Pseudemydura umbrina	AUSTRALASIA	0	1	0	13890	0	0	20374	0	0
24529	179	2009	Western swamp tortoise	Pseudemydura umbrina	AUSTRALASIA	0	1	0	13890	0	0	20374	0	0
24530	175	2009	Western swamp tortoise	Pseudemydura umbrina	AUSTRALASIA	0	1	0	16814	0	0	13878	0	0
24531	180	2009	Western swamp tortoise	Pseudemydura umbrina	AUSTRALASIA	0	1.5	0	13903	0	1	5864	0	0
24532	178	2009	Western swamp tortoise	Pseudemydura umbrina	AUSTRALASIA	0	1.5	0	16832	0	1	4014	0	0
24533	180	2009	Western swamp tortoise	Pseudemydura umbrina	AUSTRALASIA	0	1.5	0	13914	0	1	5875	0	0
24534	181	2009	Western swamp tortoise	Pseudemydura umbrina	AUSTRALASIA	0	1.5	0	16842	0	1	7334	0	0
24535	182	2009	Western swamp tortoise	Pseudemydura umbrina	AUSTRALASIA	0	1.5	0	25243	0	1	4041	0	0
24536	182	2009	Western swamp tortoise	Pseudemydura umbrina	AUSTRALASIA	0	1.5	0	25243	0	1	4041	0	0
24537	182	2009	Western swamp tortoise	Pseudemydura umbrina	AUSTRALASIA	0	1.5	0	25243	0	1	4041	0	0
24538	176	2009	Western swamp tortoise	Pseudemydura umbrina	AUSTRALASIA	0	1	0	13923	0	0	14288	0	0
24539	176	2009	Western swamp tortoise	Pseudemydura umbrina	AUSTRALASIA	0	1	0	13924	0	0	14289	0	0
24540	180	2009	Western swamp tortoise	Pseudemydura umbrina	AUSTRALASIA	0	1.5	0	13925	0	1	5886	0	0
24541	180	2009	Western swamp tortoise	Pseudemydura umbrina	AUSTRALASIA	0	1.5	0	13926	0	1	5887	0	0
24542	183	2009	Western swamp tortoise	Pseudemydura umbrina	AUSTRALASIA	0	1	0	13936	0	0	9553	0	0
24543	179	2009	Western swamp tortoise	Pseudemydura umbrina	AUSTRALASIA	0	1	0	13941	0	0	20425	0	0
24544	183	2009	Western swamp tortoise	Pseudemydura umbrina	AUSTRALASIA	0	1	0	13941	0	0	9558	0	0
24545	184	2009	Western swamp tortoise	Pseudemydura umbrina	AUSTRALASIA	0	1.5	0	13942	0	1	4459	0	0
24546	175	2009	Western swamp tortoise	Pseudemydura umbrina	AUSTRALASIA	0	1	0	16887	0	0	13951	0	0
24547	175	2009	Western swamp tortoise	Pseudemydura umbrina	AUSTRALASIA	0	1	0	16887	0	0	13951	0	0
24548	183	2009	Western swamp tortoise	Pseudemydura umbrina	AUSTRALASIA	0	1	0	13931	0	0	9548	0	0
24549	184	2009	Western swamp tortoise	Pseudemydura umbrina	AUSTRALASIA	0	1.5	0	13962	0	1	4479	0	0
24550	179	2009	Western swamp tortoise	Pseudemydura umbrina	AUSTRALASIA	0	1	0	13962	0	0	20446	0	0
24551	185	1973	Radiated tortoise	Astrochelys radiata	NORTHAMER	0	1	0	9541	0	0	12463	0	1
24552	186	1973	Radiated tortoise	Astrochelys radiata	NORTHAMER	0	1	0	4452	0	0	5913	0	0
24553	187	1974	Radiated tortoise	Astrochelys radiata	NORTHAMER	0	1	0	4786	0	0	6247	0	1
24554	187	1974	Radiated tortoise	Astrochelys radiata	NORTHAMER	0	1	0	4816	0	0	6277	0	1
24555	187	1974	Radiated tortoise	Astrochelys radiata	NORTHAMER	0	1	0	4906	0	0	6367	0	1
24556	187	1974	Radiated tortoise	Astrochelys radiata	NORTHAMER	0	1	0	5030	0	0	6491	0	1
24557	187	1974	Radiated tortoise	Astrochelys radiata	NORTHAMER	0	1	0	5050	0	0	6511	0	1
24558	187	1974	Radiated tortoise	Astrochelys radiata	NORTHAMER	0	1	0	5055	0	0	6516	0	1
24559	187	1974	Radiated tortoise	Astrochelys radiata	NORTHAMER	0	1	0	5091	0	0	6552	0	1
24560	188	1975	Radiated tortoise	Astrochelys radiata	NORTHAMER	0	1	0	5188	0	0	6649	0	0
24561	189	1975	Radiated tortoise	Astrochelys radiata	NORTHAMER	0	1	0	5241	0	0	8163	0	1
24562	188	1975	Radiated tortoise	Astrochelys radiata	NORTHAMER	0	1	0	5418	0	0	6879	0	1
24563	190	1975	Radiated tortoise	Astrochelys radiata	NORTHAMER	0	1	0	10580	0	0	10215	0	1
24564	190	1975	Radiated tortoise	Astrochelys radiata	NORTHAMER	0	1	0	10561	0	0	10196	0	1
24565	190	1975	Radiated tortoise	Astrochelys radiata	NORTHAMER	0	1	0	10580	0	0	10215	0	1
24566	191	1976	Radiated tortoise	Astrochelys radiata	NORTHAMER	0	1	0	5551	0	0	7012	0	1
24567	192	1976	Radiated tortoise	Astrochelys radiata	NORTHAMER	0	1	0	5564	0	0	8486	0	1
24568	192	1976	Radiated tortoise	Astrochelys radiata	NORTHAMER	0	1	0	5564	0	0	8486	0	0
24569	191	1976	Radiated tortoise	Astrochelys radiata	NORTHAMER	0	1	0	5665	0	0	7126	0	1
24570	193	1976	Radiated tortoise	Astrochelys radiata	NORTHAMER	0	1	0	5665	0	0	6396	0	0
24571	193	1976	Radiated tortoise	Astrochelys radiata	NORTHAMER	0	1	0	5668	0	0	6399	0	0
24572	191	1976	Radiated tortoise	Astrochelys radiata	NORTHAMER	0	1	0	5671	0	0	7132	0	1
24573	192	1976	Radiated tortoise	Astrochelys radiata	NORTHAMER	0	1	0	11228	0	0	8671	0	1
24574	194	1978	Radiated tortoise	Astrochelys radiata	NORTHAMER	0	1	0	6376	0	0	7837	0	0
24575	194	1978	Radiated tortoise	Astrochelys radiata	NORTHAMER	0	1	0	6423	0	0	7884	0	1
24576	194	1978	Radiated tortoise	Astrochelys radiata	NORTHAMER	0	1	0	6436	0	0	7897	0	0
24577	194	1978	Radiated tortoise	Astrochelys radiata	NORTHAMER	0	1	0	6463	0	0	7924	0	0
24578	195	1979	Radiated tortoise	Astrochelys radiata	NORTHAMER	0	1	0	12162	0	0	7414	0	0
24579	196	1979	Radiated tortoise	Astrochelys radiata	NORTHAMER	0	1	0	6735	0	0	8196	0	1
24580	196	1979	Radiated tortoise	Astrochelys radiata	NORTHAMER	0	1	0	6740	0	0	8201	0	1
24581	196	1979	Radiated tortoise	Astrochelys radiata	NORTHAMER	0	1	0	6740	0	0	8201	0	0
24582	196	1979	Radiated tortoise	Astrochelys radiata	NORTHAMER	0	1	0	6745	0	0	8206	0	1
24583	196	1979	Radiated tortoise	Astrochelys radiata	NORTHAMER	0	1	0	6854	0	0	8315	0	0
24584	196	1979	Radiated tortoise	Astrochelys radiata	NORTHAMER	0	1	0	6854	0	0	8315	0	1
24585	196	1979	Radiated tortoise	Astrochelys radiata	NORTHAMER	0	1	0	6876	0	0	8337	0	1
24586	196	1979	Radiated tortoise	Astrochelys radiata	NORTHAMER	0	1	0	6876	0	0	8337	0	1
24587	197	1980	Radiated tortoise	Astrochelys radiata	NORTHAMER	0	1	0	6960	0	0	8421	0	0
24588	198	1980	Radiated tortoise	Astrochelys radiata	NORTHAMER	0	1	0	12471	0	0	15758	0	1
24589	197	1980	Radiated tortoise	Astrochelys radiata	NORTHAMER	0	1	0	6998	0	0	8459	0	0
24590	197	1980	Radiated tortoise	Astrochelys radiata	NORTHAMER	0	1	0	7050	0	0	8511	0	0
24591	197	1980	Radiated tortoise	Astrochelys radiata	NORTHAMER	0	1	0	7115	0	0	8576	0	1
24592	197	1980	Radiated tortoise	Astrochelys radiata	NORTHAMER	0	1	0	7175	0	0	8636	0	0
24593	197	1980	Radiated tortoise	Astrochelys radiata	NORTHAMER	0	1	0	7271	0	0	8732	0	0
24594	199	1980	Radiated tortoise	Astrochelys radiata	NORTHAMER	0	1	0	9566	0	0	9566	0	1
24595	200	1981	Radiated tortoise	Astrochelys radiata	NORTHAMER	0	1	0	7466	0	0	8197	0	0
24596	201	1981	Radiated tortoise	Astrochelys radiata	NORTHAMER	0	1	0	8200	0	0	9661	0	1
24597	201	1981	Radiated tortoise	Astrochelys radiata	NORTHAMER	0	1	0	8200	0	0	9661	0	1
24598	201	1981	Radiated tortoise	Astrochelys radiata	NORTHAMER	0	1	0	8251	0	0	9712	0	0
24599	201	1981	Radiated tortoise	Astrochelys radiata	NORTHAMER	0	1	0	8289	0	0	9750	0	1
24600	202	1982	Radiated tortoise	Astrochelys radiata	NORTHAMER	0	1	0	13262	0	0	9244	0	1
24601	203	1982	Radiated tortoise	Astrochelys radiata	NORTHAMER	0	1	0	7785	0	0	8516	0	1
24602	202	1982	Radiated tortoise	Astrochelys radiata	NORTHAMER	0	1	0	7842	0	0	9303	0	1
24603	202	1982	Radiated tortoise	Astrochelys radiata	NORTHAMER	0	1	0	7861	0	0	9322	0	0
24604	202	1982	Radiated tortoise	Astrochelys radiata	NORTHAMER	0	1	0	7858	0	0	9319	0	0
24605	202	1982	Radiated tortoise	Astrochelys radiata	NORTHAMER	0	1	0	7861	0	0	9322	0	1
24606	204	1983	Radiated tortoise	Astrochelys radiata	NORTHAMER	0	1	0	8135	0	0	9596	0	0
24607	204	1983	Radiated tortoise	Astrochelys radiata	NORTHAMER	0	1	0	8153	0	0	9614	0	0
24608	205	1983	Radiated tortoise	Astrochelys radiata	NORTHAMER	0	1	0	13651	0	0	16938	0	0
24609	206	1983	Radiated tortoise	Astrochelys radiata	NORTHAMER	0	1	0	13652	0	0	8904	0	0
24610	207	1983	Radiated tortoise	Astrochelys radiata	NORTHAMER	0	1	0	8913	0	0	10374	0	0
24611	208	1983	Radiated tortoise	Astrochelys radiata	NORTHAMER	0	1	0	6358	0	0	11106	0	1
24612	208	1983	Radiated tortoise	Astrochelys radiata	NORTHAMER	0	1	0	6363	0	0	11111	0	0
24613	208	1983	Radiated tortoise	Astrochelys radiata	NORTHAMER	0	1	0	6364	0	0	11112	0	1
24614	206	1983	Radiated tortoise	Astrochelys radiata	NORTHAMER	0	1	0	13679	0	0	8931	0	1
24615	209	1984	Radiated tortoise	Astrochelys radiata	NORTHAMER	0	1	0	8441	0	0	9902	0	1
24616	209	1984	Radiated tortoise	Astrochelys radiata	NORTHAMER	0	1	0	8462	0	0	9923	0	1
24617	209	1984	Radiated tortoise	Astrochelys radiata	NORTHAMER	0	1	0	8543	0	0	10004	0	1
24618	209	1984	Radiated tortoise	Astrochelys radiata	NORTHAMER	0	1	0	8546	0	0	10007	0	1
24619	209	1984	Radiated tortoise	Astrochelys radiata	NORTHAMER	0	1	0	8547	0	0	10008	0	1
24620	210	1984	Radiated tortoise	Astrochelys radiata	NORTHAMER	0	1	0	8561	0	0	5639	0	1
24621	211	1984	Radiated tortoise	Astrochelys radiata	NORTHAMER	0	1	0	6761	0	0	10779	0	1
24622	207	1983	Radiated tortoise	Astrochelys radiata	NORTHAMER	0	1	0	8904	0	0	10365	0	0
24623	212	1985	Radiated tortoise	Astrochelys radiata	NORTHAMER	0	1	0	9560	0	0	11021	0	0
24624	213	1986	Radiated tortoise	Astrochelys radiata	NORTHAMER	0	1	0	11714	0	0	11714	0	0
24625	213	1986	Radiated tortoise	Astrochelys radiata	NORTHAMER	0	1	0	11714	0	0	11714	0	0
24626	212	1985	Radiated tortoise	Astrochelys radiata	NORTHAMER	0	1	0	9606	0	0	11067	0	1
24627	212	1985	Radiated tortoise	Astrochelys radiata	NORTHAMER	0	1	0	9607	0	0	11068	0	0
24628	212	1985	Radiated tortoise	Astrochelys radiata	NORTHAMER	0	1	0	9610	0	0	11071	0	0
24629	212	1985	Radiated tortoise	Astrochelys radiata	NORTHAMER	0	1	0	9611	0	0	11072	0	1
24630	214	1985	Radiated tortoise	Astrochelys radiata	NORTHAMER	0	1	0	8925	0	0	10386	0	1
24631	214	1985	Radiated tortoise	Astrochelys radiata	NORTHAMER	0	1	0	8925	0	0	10386	0	1
24632	214	1985	Radiated tortoise	Astrochelys radiata	NORTHAMER	0	1	0	8925	0	0	10386	0	1
24633	215	1985	Radiated tortoise	Astrochelys radiata	NORTHAMER	0	1	0	9707	0	0	11898	0	1
24634	216	1986	Radiated tortoise	Astrochelys radiata	NORTHAMER	0	1	0	9195	0	0	10656	0	1
24635	217	1986	Radiated tortoise	Astrochelys radiata	NORTHAMER	0	1	0	9948	0	0	11409	0	1
24636	218	1986	Radiated tortoise	Astrochelys radiata	NORTHAMER	0	1	0	9955	0	0	12146	0	1
24637	216	1986	Radiated tortoise	Astrochelys radiata	NORTHAMER	0	1	0	9224	0	0	10685	0	1
24638	218	1986	Radiated tortoise	Astrochelys radiata	NORTHAMER	0	1	0	9956	0	0	12147	0	0
24639	216	1986	Radiated tortoise	Astrochelys radiata	NORTHAMER	0	1	0	9225	0	0	10686	0	0
24640	218	1986	Radiated tortoise	Astrochelys radiata	NORTHAMER	0	1	0	9974	0	0	12165	0	1
24641	219	1986	Radiated tortoise	Astrochelys radiata	NORTHAMER	0	1	0	14735	0	0	18022	0	1
24642	219	1986	Radiated tortoise	Astrochelys radiata	NORTHAMER	0	1	0	14738	0	0	18025	0	1
24643	217	1986	Radiated tortoise	Astrochelys radiata	NORTHAMER	0	1	0	9995	0	0	11456	0	1
24644	220	1986	Radiated tortoise	Astrochelys radiata	NORTHAMER	0	1	0	14743	0	0	9995	0	0
24645	217	1986	Radiated tortoise	Astrochelys radiata	NORTHAMER	0	1	0	9996	0	0	11457	0	0
24646	221	1987	Radiated tortoise	Astrochelys radiata	NORTHAMER	0	1	0	10317	0	0	12508	0	1
24647	216	1986	Radiated tortoise	Astrochelys radiata	NORTHAMER	0	1	0	9282	0	0	10743	0	1
24648	221	1987	Radiated tortoise	Astrochelys radiata	NORTHAMER	0	1	0	10327	0	0	12518	0	1
24649	221	1987	Radiated tortoise	Astrochelys radiata	NORTHAMER	0	1	0	10320	0	0	12511	0	0
24650	222	1987	Radiated tortoise	Astrochelys radiata	NORTHAMER	0	1	0	15077	0	0	10329	0	1
24651	221	1987	Radiated tortoise	Astrochelys radiata	NORTHAMER	0	1	0	10330	0	0	12521	0	1
24652	222	1987	Radiated tortoise	Astrochelys radiata	NORTHAMER	0	1	0	15110	0	0	10362	0	1
24653	223	1987	Radiated tortoise	Astrochelys radiata	NORTHAMER	0	1	0	10390	0	0	11851	0	1
24654	223	1987	Radiated tortoise	Astrochelys radiata	NORTHAMER	0	1	0	10395	0	0	11856	0	0
24655	224	1988	Radiated tortoise	Astrochelys radiata	NORTHAMER	0	1	0	16089	0	0	14629	0	1
24656	225	1988	Radiated tortoise	Astrochelys radiata	NORTHAMER	0	1	0	16457	0	0	12439	0	1
24657	224	1988	Radiated tortoise	Astrochelys radiata	NORTHAMER	0	1	0	16140	0	0	14680	0	1
24658	224	1988	Radiated tortoise	Astrochelys radiata	NORTHAMER	0	1	0	16145	0	0	14685	0	1
24659	224	1988	Radiated tortoise	Astrochelys radiata	NORTHAMER	0	1	0	16146	0	0	14686	0	0
24660	224	1988	Radiated tortoise	Astrochelys radiata	NORTHAMER	0	1	0	16146	0	0	14686	0	1
24661	224	1988	Radiated tortoise	Astrochelys radiata	NORTHAMER	0	1	0	16156	0	0	14696	0	1
24662	224	1988	Radiated tortoise	Astrochelys radiata	NORTHAMER	0	1	0	16156	0	0	14696	0	1
24663	224	1988	Radiated tortoise	Astrochelys radiata	NORTHAMER	0	1	0	16157	0	0	14697	0	1
24664	226	1988	Radiated tortoise	Astrochelys radiata	NORTHAMER	0	1	0	14697	0	0	14697	0	1
24665	227	1988	Radiated tortoise	Astrochelys radiata	NORTHAMER	0	1	0	15064	0	0	14699	0	1
24666	224	1988	Radiated tortoise	Astrochelys radiata	NORTHAMER	0	1	0	16162	0	0	14702	0	1
24667	227	1988	Radiated tortoise	Astrochelys radiata	NORTHAMER	0	1	0	15068	0	0	14703	0	1
24668	227	1988	Radiated tortoise	Astrochelys radiata	NORTHAMER	0	1	0	15084	0	0	14719	0	1
24669	226	1988	Radiated tortoise	Astrochelys radiata	NORTHAMER	0	1	0	14726	0	0	14726	0	1
24670	224	1988	Radiated tortoise	Astrochelys radiata	NORTHAMER	0	1	0	16203	0	0	14743	0	1
24671	224	1988	Radiated tortoise	Astrochelys radiata	NORTHAMER	0	1	0	16213	0	0	14753	0	1
24672	224	1988	Radiated tortoise	Astrochelys radiata	NORTHAMER	0	1	0	16215	0	0	14755	0	1
24673	224	1988	Radiated tortoise	Astrochelys radiata	NORTHAMER	0	1	0	16215	0	0	14755	0	1
24674	224	1988	Radiated tortoise	Astrochelys radiata	NORTHAMER	0	1	0	16215	0	0	14755	0	1
24675	227	1988	Radiated tortoise	Astrochelys radiata	NORTHAMER	0	1	0	15121	0	0	14756	0	1
24676	227	1988	Radiated tortoise	Astrochelys radiata	NORTHAMER	0	1	0	15122	0	0	14757	0	1
24677	224	1988	Radiated tortoise	Astrochelys radiata	NORTHAMER	0	1	0	16218	0	0	14758	0	1
24678	224	1988	Radiated tortoise	Astrochelys radiata	NORTHAMER	0	1	0	16223	0	0	14763	0	1
24679	224	1988	Radiated tortoise	Astrochelys radiata	NORTHAMER	0	1	0	16232	0	0	14772	0	0
24680	224	1988	Radiated tortoise	Astrochelys radiata	NORTHAMER	0	1	0	16265	0	0	14805	0	1
24681	224	1988	Radiated tortoise	Astrochelys radiata	NORTHAMER	0	1	0	16266	0	0	14806	0	1
24682	227	1988	Radiated tortoise	Astrochelys radiata	NORTHAMER	0	1	0	15181	0	0	14816	0	1
24683	227	1988	Radiated tortoise	Astrochelys radiata	NORTHAMER	0	1	0	15198	0	0	14833	0	1
24684	216	1986	Radiated tortoise	Astrochelys radiata	NORTHAMER	0	1	0	9280	0	0	10741	0	1
24685	220	1986	Radiated tortoise	Astrochelys radiata	NORTHAMER	0	1	0	14763	0	0	10015	0	1
24686	228	1988	Radiated tortoise	Astrochelys radiata	NORTHAMER	0	1	0	15392	0	0	6991	0	1
24687	225	1988	Radiated tortoise	Astrochelys radiata	NORTHAMER	0	1	0	16488	0	0	12470	0	1
24688	225	1988	Radiated tortoise	Astrochelys radiata	NORTHAMER	0	1	0	16493	0	0	12475	0	1
24689	229	1989	Radiated tortoise	Astrochelys radiata	NORTHAMER	0	1	0	15384	0	0	15019	0	0
24690	230	1989	Radiated tortoise	Astrochelys radiata	NORTHAMER	0	1	0	15027	0	0	15027	0	1
24691	231	1989	Radiated tortoise	Astrochelys radiata	NORTHAMER	0	1	0	16493	0	0	18320	0	0
24692	230	1989	Radiated tortoise	Astrochelys radiata	NORTHAMER	0	1	0	15034	0	0	15034	0	1
24693	229	1989	Radiated tortoise	Astrochelys radiata	NORTHAMER	0	1	0	15400	0	0	15035	0	0
24694	229	1989	Radiated tortoise	Astrochelys radiata	NORTHAMER	0	1	0	15404	0	0	15039	0	0
24695	231	1989	Radiated tortoise	Astrochelys radiata	NORTHAMER	0	1	0	16509	0	0	18336	0	1
24696	231	1989	Radiated tortoise	Astrochelys radiata	NORTHAMER	0	1	0	16510	0	0	18337	0	1
24697	231	1989	Radiated tortoise	Astrochelys radiata	NORTHAMER	0	1	0	16519	0	0	18346	0	0
24698	231	1989	Radiated tortoise	Astrochelys radiata	NORTHAMER	0	1	0	16523	0	0	18350	0	1
24699	231	1989	Radiated tortoise	Astrochelys radiata	NORTHAMER	0	1	0	16524	0	0	18351	0	0
24700	230	1989	Radiated tortoise	Astrochelys radiata	NORTHAMER	0	1	0	15066	0	0	15066	0	1
24701	229	1989	Radiated tortoise	Astrochelys radiata	NORTHAMER	0	1	0	15433	0	0	15068	0	0
24702	229	1989	Radiated tortoise	Astrochelys radiata	NORTHAMER	0	1	0	15435	0	0	15070	0	1
24703	230	1989	Radiated tortoise	Astrochelys radiata	NORTHAMER	0	1	0	15071	0	0	15071	0	0
24704	230	1989	Radiated tortoise	Astrochelys radiata	NORTHAMER	0	1	0	15072	0	0	15072	0	0
24705	230	1989	Radiated tortoise	Astrochelys radiata	NORTHAMER	0	1	0	15072	0	0	15072	0	1
24706	229	1989	Radiated tortoise	Astrochelys radiata	NORTHAMER	0	1	0	15437	0	0	15072	0	1
24707	229	1989	Radiated tortoise	Astrochelys radiata	NORTHAMER	0	1	0	15441	0	0	15076	0	1
24708	230	1989	Radiated tortoise	Astrochelys radiata	NORTHAMER	0	1	0	15088	0	0	15088	0	0
24709	230	1989	Radiated tortoise	Astrochelys radiata	NORTHAMER	0	1	0	15097	0	0	15097	0	0
24710	230	1989	Radiated tortoise	Astrochelys radiata	NORTHAMER	0	1	0	15099	0	0	15099	0	1
24711	230	1989	Radiated tortoise	Astrochelys radiata	NORTHAMER	0	1	0	15099	0	0	15099	0	1
24712	230	1989	Radiated tortoise	Astrochelys radiata	NORTHAMER	0	1	0	15113	0	0	15113	0	1
24713	230	1989	Radiated tortoise	Astrochelys radiata	NORTHAMER	0	1	0	15114	0	0	15114	0	1
24714	229	1989	Radiated tortoise	Astrochelys radiata	NORTHAMER	0	1	0	15480	0	0	15115	0	0
24715	230	1989	Radiated tortoise	Astrochelys radiata	NORTHAMER	0	1	0	15116	0	0	15116	0	0
24716	230	1989	Radiated tortoise	Astrochelys radiata	NORTHAMER	0	1	0	15118	0	0	15118	0	1
24717	229	1989	Radiated tortoise	Astrochelys radiata	NORTHAMER	0	1	0	15483	0	0	15118	0	0
24718	229	1989	Radiated tortoise	Astrochelys radiata	NORTHAMER	0	1	0	15483	0	0	15118	0	0
24719	231	1989	Radiated tortoise	Astrochelys radiata	NORTHAMER	0	1	0	16578	0	0	18405	0	0
24720	229	1989	Radiated tortoise	Astrochelys radiata	NORTHAMER	0	1	0	15486	0	0	15121	0	0
24721	230	1989	Radiated tortoise	Astrochelys radiata	NORTHAMER	0	1	0	15123	0	0	15123	0	1
24722	229	1989	Radiated tortoise	Astrochelys radiata	NORTHAMER	0	1	0	15488	0	0	15123	0	1
24723	230	1989	Radiated tortoise	Astrochelys radiata	NORTHAMER	0	1	0	15125	0	0	15125	0	0
24724	230	1989	Radiated tortoise	Astrochelys radiata	NORTHAMER	0	1	0	15156	0	0	15156	0	0
24725	230	1989	Radiated tortoise	Astrochelys radiata	NORTHAMER	0	1	0	15156	0	0	15156	0	0
24726	230	1989	Radiated tortoise	Astrochelys radiata	NORTHAMER	0	1	0	15156	0	0	15156	0	0
24727	230	1989	Radiated tortoise	Astrochelys radiata	NORTHAMER	0	1	0	15157	0	0	15157	0	0
24728	230	1989	Radiated tortoise	Astrochelys radiata	NORTHAMER	0	1	0	15157	0	0	15157	0	0
24729	230	1989	Radiated tortoise	Astrochelys radiata	NORTHAMER	0	1	0	15160	0	0	15160	0	0
24730	230	1989	Radiated tortoise	Astrochelys radiata	NORTHAMER	0	1	0	15161	0	0	15161	0	0
24731	229	1989	Radiated tortoise	Astrochelys radiata	NORTHAMER	0	1	0	15552	0	0	15187	0	1
24732	230	1989	Radiated tortoise	Astrochelys radiata	NORTHAMER	0	1	0	15207	0	0	15207	0	0
24733	230	1989	Radiated tortoise	Astrochelys radiata	NORTHAMER	0	1	0	15208	0	0	15208	0	0
24734	230	1989	Radiated tortoise	Astrochelys radiata	NORTHAMER	0	1	0	15209	0	0	15209	0	0
24735	230	1989	Radiated tortoise	Astrochelys radiata	NORTHAMER	0	1	0	15222	0	0	15222	0	0
24736	228	1988	Radiated tortoise	Astrochelys radiata	NORTHAMER	0	1	0	10105	0	0	7183	0	1
24737	232	1989	Radiated tortoise	Astrochelys radiata	NORTHAMER	0	1	0	10973	0	0	13164	0	0
24738	232	1989	Radiated tortoise	Astrochelys radiata	NORTHAMER	0	1	0	10987	0	0	13178	0	1
24739	233	1989	Radiated tortoise	Astrochelys radiata	NORTHAMER	0	1	0	10280	0	0	11741	0	1
24740	232	1989	Radiated tortoise	Astrochelys radiata	NORTHAMER	0	1	0	11036	0	0	13227	0	0
24741	234	1989	Radiated tortoise	Astrochelys radiata	NORTHAMER	0	1	0	11040	0	0	12501	0	1
24742	235	1989	Radiated tortoise	Astrochelys radiata	NORTHAMER	0	1	0	15790	0	0	19077	0	1
24743	232	1989	Radiated tortoise	Astrochelys radiata	NORTHAMER	0	1	0	11045	0	0	13236	0	1
24744	233	1989	Radiated tortoise	Astrochelys radiata	NORTHAMER	0	1	0	10315	0	0	11776	0	0
24745	232	1989	Radiated tortoise	Astrochelys radiata	NORTHAMER	0	1	0	11049	0	0	13240	0	1
24746	232	1989	Radiated tortoise	Astrochelys radiata	NORTHAMER	0	1	0	11050	0	0	13241	0	0
24747	234	1989	Radiated tortoise	Astrochelys radiata	NORTHAMER	0	1	0	11051	0	0	12512	0	1
24748	232	1989	Radiated tortoise	Astrochelys radiata	NORTHAMER	0	1	0	11117	0	0	13308	0	1
24749	232	1989	Radiated tortoise	Astrochelys radiata	NORTHAMER	0	1	0	11120	0	0	13311	0	0
24750	232	1989	Radiated tortoise	Astrochelys radiata	NORTHAMER	0	1	0	11132	0	0	13323	0	1
24751	233	1989	Radiated tortoise	Astrochelys radiata	NORTHAMER	0	1	0	10402	0	0	11863	0	1
24752	235	1989	Radiated tortoise	Astrochelys radiata	NORTHAMER	0	1	0	15889	0	0	19176	0	0
24753	232	1989	Radiated tortoise	Astrochelys radiata	NORTHAMER	0	1	0	11141	0	0	13332	0	1
24754	236	1989	Radiated tortoise	Astrochelys radiata	NORTHAMER	0	1	0	10415	0	0	7493	0	1
24755	235	1989	Radiated tortoise	Astrochelys radiata	NORTHAMER	0	1	0	15895	0	0	19182	0	1
24756	232	1989	Radiated tortoise	Astrochelys radiata	NORTHAMER	0	1	0	11189	0	0	13380	0	0
24757	232	1989	Radiated tortoise	Astrochelys radiata	NORTHAMER	0	1	0	11191	0	0	13382	0	1
24758	232	1989	Radiated tortoise	Astrochelys radiata	NORTHAMER	0	1	0	11192	0	0	13383	0	0
24759	232	1989	Radiated tortoise	Astrochelys radiata	NORTHAMER	0	1	0	11199	0	0	13390	0	0
24760	237	1989	Radiated tortoise	Astrochelys radiata	NORTHAMER	0	1	0	15986	0	0	13064	0	1
24761	238	1990	Radiated tortoise	Astrochelys radiata	NORTHAMER	0	1	0	15374	0	0	15374	0	0
24762	238	1990	Radiated tortoise	Astrochelys radiata	NORTHAMER	0	1	0	15398	0	0	15398	0	1
24763	238	1990	Radiated tortoise	Astrochelys radiata	NORTHAMER	0	1	0	15398	0	0	15398	0	1
24764	239	1990	Radiated tortoise	Astrochelys radiata	NORTHAMER	0	1.5	1	5249	0	0	15416	0	1
24765	240	1990	Radiated tortoise	Astrochelys radiata	NORTHAMER	0	1	0	15426	0	0	18713	0	0
24766	238	1990	Radiated tortoise	Astrochelys radiata	NORTHAMER	0	1	0	15433	0	0	15433	0	1
24767	240	1990	Radiated tortoise	Astrochelys radiata	NORTHAMER	0	1	0	15435	0	0	18722	0	0
24768	239	1990	Radiated tortoise	Astrochelys radiata	NORTHAMER	0	1.5	1	5277	0	0	15444	0	1
24769	239	1990	Radiated tortoise	Astrochelys radiata	NORTHAMER	0	1.5	1	5276	0	0	15443	0	1
24770	238	1990	Radiated tortoise	Astrochelys radiata	NORTHAMER	0	1	0	15446	0	0	15446	0	0
24771	240	1990	Radiated tortoise	Astrochelys radiata	NORTHAMER	0	1	0	15454	0	0	18741	0	1
24772	238	1990	Radiated tortoise	Astrochelys radiata	NORTHAMER	0	1	0	15454	0	0	15454	0	1
24773	238	1990	Radiated tortoise	Astrochelys radiata	NORTHAMER	0	1	0	15455	0	0	15455	0	0
24774	240	1990	Radiated tortoise	Astrochelys radiata	NORTHAMER	0	1	0	15456	0	0	18743	0	0
24775	240	1990	Radiated tortoise	Astrochelys radiata	NORTHAMER	0	1	0	15457	0	0	18744	0	1
24776	238	1990	Radiated tortoise	Astrochelys radiata	NORTHAMER	0	1	0	15457	0	0	15457	0	1
24777	241	1990	Radiated tortoise	Astrochelys radiata	NORTHAMER	0	1	0	15465	0	0	15465	0	1
24778	241	1990	Radiated tortoise	Astrochelys radiata	NORTHAMER	0	1	0	15471	0	0	15471	0	1
24779	241	1990	Radiated tortoise	Astrochelys radiata	NORTHAMER	0	1	0	15472	0	0	15472	0	1
24780	238	1990	Radiated tortoise	Astrochelys radiata	NORTHAMER	0	1	0	15472	0	0	15472	0	1
24781	241	1990	Radiated tortoise	Astrochelys radiata	NORTHAMER	0	1	0	15476	0	0	15476	0	1
24782	238	1990	Radiated tortoise	Astrochelys radiata	NORTHAMER	0	1	0	15500	0	0	15500	0	1
24783	238	1990	Radiated tortoise	Astrochelys radiata	NORTHAMER	0	1	0	15505	0	0	15505	0	1
24784	238	1990	Radiated tortoise	Astrochelys radiata	NORTHAMER	0	1	0	15505	0	0	15505	0	1
24785	238	1990	Radiated tortoise	Astrochelys radiata	NORTHAMER	0	1	0	15509	0	0	15509	0	1
24786	240	1990	Radiated tortoise	Astrochelys radiata	NORTHAMER	0	1	0	15514	0	0	18801	0	1
24787	240	1990	Radiated tortoise	Astrochelys radiata	NORTHAMER	0	1	0	15514	0	0	18801	0	1
24788	240	1990	Radiated tortoise	Astrochelys radiata	NORTHAMER	0	1	0	15516	0	0	18803	0	1
24789	239	1990	Radiated tortoise	Astrochelys radiata	NORTHAMER	0	1.5	1	5350	0	0	15517	0	1
24790	238	1990	Radiated tortoise	Astrochelys radiata	NORTHAMER	0	1	0	15521	0	0	15521	0	1
24791	240	1990	Radiated tortoise	Astrochelys radiata	NORTHAMER	0	1	0	15521	0	0	18808	0	1
24792	239	1990	Radiated tortoise	Astrochelys radiata	NORTHAMER	0	1.5	1	5359	0	0	15526	0	1
24793	239	1990	Radiated tortoise	Astrochelys radiata	NORTHAMER	0	1	0	15904	0	0	15539	0	1
24794	237	1989	Radiated tortoise	Astrochelys radiata	NORTHAMER	0	1	0	16029	0	0	13107	0	0
24795	239	1990	Radiated tortoise	Astrochelys radiata	NORTHAMER	0	1.5	1	5386	0	0	15553	0	1
24796	242	1990	Radiated tortoise	Astrochelys radiata	NORTHAMER	0	1	0	11426	0	0	12887	0	0
24797	243	1990	Radiated tortoise	Astrochelys radiata	NORTHAMER	0	1	0	11430	0	0	13621	0	1
24798	243	1990	Radiated tortoise	Astrochelys radiata	NORTHAMER	0	1	0	11435	0	0	13626	0	0
24799	244	1990	Radiated tortoise	Astrochelys radiata	NORTHAMER	0	1	0	16187	0	0	19474	0	1
24800	242	1990	Radiated tortoise	Astrochelys radiata	NORTHAMER	0	1	0	11440	0	0	12901	0	1
24801	243	1990	Radiated tortoise	Astrochelys radiata	NORTHAMER	0	1	0	11440	0	0	13631	0	1
24802	243	1990	Radiated tortoise	Astrochelys radiata	NORTHAMER	0	1	0	11444	0	0	13635	0	1
24803	245	1990	Radiated tortoise	Astrochelys radiata	NORTHAMER	0	1	0	10693	0	0	12154	0	0
24804	246	1990	Radiated tortoise	Astrochelys radiata	NORTHAMER	0	1	0	16225	0	0	11477	0	1
24805	246	1990	Radiated tortoise	Astrochelys radiata	NORTHAMER	0	1	0	16225	0	0	11477	0	1
24806	244	1990	Radiated tortoise	Astrochelys radiata	NORTHAMER	0	1	0	16244	0	0	19531	0	1
24807	247	1990	Radiated tortoise	Astrochelys radiata	NORTHAMER	0	1	0	10765	0	0	7843	0	1
24808	244	1990	Radiated tortoise	Astrochelys radiata	NORTHAMER	0	1	0	16249	0	0	19536	0	1
24809	243	1990	Radiated tortoise	Astrochelys radiata	NORTHAMER	0	1	0	11507	0	0	13698	0	0
24810	242	1990	Radiated tortoise	Astrochelys radiata	NORTHAMER	0	1	0	11510	0	0	12971	0	1
24811	243	1990	Radiated tortoise	Astrochelys radiata	NORTHAMER	0	1	0	11577	0	0	13768	0	1
24812	243	1990	Radiated tortoise	Astrochelys radiata	NORTHAMER	0	1	0	11588	0	0	13779	0	0
24813	248	1991	Radiated tortoise	Astrochelys radiata	NORTHAMER	0	1	0	7011	0	0	12489	0	0
24814	249	1991	Radiated tortoise	Astrochelys radiata	NORTHAMER	0	1	0	16151	0	0	8115	0	1
24815	250	1991	Radiated tortoise	Astrochelys radiata	NORTHAMER	0	1	0	11779	0	0	13970	0	1
24816	248	1991	Radiated tortoise	Astrochelys radiata	NORTHAMER	0	1	0	7053	0	0	12531	0	1
24817	251	1991	Radiated tortoise	Astrochelys radiata	NORTHAMER	0	1	0	7054	0	0	19107	0	0
24818	251	1991	Radiated tortoise	Astrochelys radiata	NORTHAMER	0	1	0	7055	0	0	19108	0	0
24819	248	1991	Radiated tortoise	Astrochelys radiata	NORTHAMER	0	1	0	7056	0	0	12534	0	0
24820	250	1991	Radiated tortoise	Astrochelys radiata	NORTHAMER	0	1	0	11821	0	0	14012	0	0
24821	252	1991	Radiated tortoise	Astrochelys radiata	NORTHAMER	0	1	0	11827	0	0	13288	0	0
24822	249	1991	Radiated tortoise	Astrochelys radiata	NORTHAMER	0	1	0	16221	0	0	8185	0	1
24823	253	1991	Radiated tortoise	Astrochelys radiata	NORTHAMER	0	1	0	16588	0	0	11840	0	1
24824	250	1991	Radiated tortoise	Astrochelys radiata	NORTHAMER	0	1	0	11850	0	0	14041	0	0
24825	248	1991	Radiated tortoise	Astrochelys radiata	NORTHAMER	0	1	0	7104	0	0	12582	0	1
24826	248	1991	Radiated tortoise	Astrochelys radiata	NORTHAMER	0	1	0	7104	0	0	12582	0	1
24827	250	1991	Radiated tortoise	Astrochelys radiata	NORTHAMER	0	1	0	11853	0	0	14044	0	1
24828	253	1991	Radiated tortoise	Astrochelys radiata	NORTHAMER	0	1	0	16613	0	0	11865	0	1
24829	254	1991	Radiated tortoise	Astrochelys radiata	NORTHAMER	0	1	0	15891	0	0	15890	0	1
24830	254	1991	Radiated tortoise	Astrochelys radiata	NORTHAMER	0	1	0	15893	0	0	15892	0	1
24831	254	1991	Radiated tortoise	Astrochelys radiata	NORTHAMER	0	1	0	15897	0	0	15896	0	1
24832	250	1991	Radiated tortoise	Astrochelys radiata	NORTHAMER	0	1	0	11872	0	0	14063	0	1
24833	250	1991	Radiated tortoise	Astrochelys radiata	NORTHAMER	0	1	0	11885	0	0	14076	0	1
24834	250	1991	Radiated tortoise	Astrochelys radiata	NORTHAMER	0	1	0	11886	0	0	14077	0	1
24835	249	1991	Radiated tortoise	Astrochelys radiata	NORTHAMER	0	1	0	16271	0	0	8235	0	1
24836	248	1991	Radiated tortoise	Astrochelys radiata	NORTHAMER	0	1	0	7173	0	0	12651	0	0
24837	250	1991	Radiated tortoise	Astrochelys radiata	NORTHAMER	0	1	0	11927	0	0	14118	0	1
24838	255	1991	Radiated tortoise	Astrochelys radiata	NORTHAMER	0	1	0	15985	0	0	15985	0	1
24839	255	1991	Radiated tortoise	Astrochelys radiata	NORTHAMER	0	1	0	15993	0	0	15993	0	1
24840	256	1991	Radiated tortoise	Astrochelys radiata	NORTHAMER	0	1	0	7257	0	0	7257	0	1
24841	257	1991	Radiated tortoise	Astrochelys radiata	NORTHAMER	0	1	0	16042	0	0	16042	0	0
24842	258	1992	Radiated tortoise	Astrochelys radiata	NORTHAMER	0	1	0	16083	0	0	16083	0	0
24843	259	1992	Radiated tortoise	Astrochelys radiata	NORTHAMER	0	1	0	16087	0	0	16087	0	0
24844	260	1992	Radiated tortoise	Astrochelys radiata	NORTHAMER	0	1	0	16091	0	0	16091	0	0
24845	260	1992	Radiated tortoise	Astrochelys radiata	NORTHAMER	0	1	0	16099	0	0	16099	0	1
24846	260	1992	Radiated tortoise	Astrochelys radiata	NORTHAMER	0	1	0	16131	0	0	16131	0	1
24847	258	1992	Radiated tortoise	Astrochelys radiata	NORTHAMER	0	1	0	16172	0	0	16172	0	0
24848	261	1992	Radiated tortoise	Astrochelys radiata	NORTHAMER	0	1	0	16175	0	0	19462	0	1
24849	260	1992	Radiated tortoise	Astrochelys radiata	NORTHAMER	0	1	0	16176	0	0	16176	0	1
24850	260	1992	Radiated tortoise	Astrochelys radiata	NORTHAMER	0	1	0	16178	0	0	16178	0	1
24851	260	1992	Radiated tortoise	Astrochelys radiata	NORTHAMER	0	1	0	16180	0	0	16180	0	1
24852	261	1992	Radiated tortoise	Astrochelys radiata	NORTHAMER	0	1	0	16184	0	0	19471	0	0
24853	260	1992	Radiated tortoise	Astrochelys radiata	NORTHAMER	0	1	0	16158	0	0	16158	0	1
24854	261	1992	Radiated tortoise	Astrochelys radiata	NORTHAMER	0	1	0	16185	0	0	19472	0	0
24855	260	1992	Radiated tortoise	Astrochelys radiata	NORTHAMER	0	1	0	16187	0	0	16187	0	1
24856	260	1992	Radiated tortoise	Astrochelys radiata	NORTHAMER	0	1	0	16191	0	0	16191	0	1
24857	261	1992	Radiated tortoise	Astrochelys radiata	NORTHAMER	0	1	0	16221	0	0	19508	0	0
24858	261	1992	Radiated tortoise	Astrochelys radiata	NORTHAMER	0	1	0	16224	0	0	19511	0	0
24859	261	1992	Radiated tortoise	Astrochelys radiata	NORTHAMER	0	1	0	16225	0	0	19512	0	1
24860	261	1992	Radiated tortoise	Astrochelys radiata	NORTHAMER	0	1	0	16219	0	0	19506	0	1
24861	258	1992	Radiated tortoise	Astrochelys radiata	NORTHAMER	0	1	0	16234	0	0	16234	0	0
24862	262	1992	Radiated tortoise	Astrochelys radiata	NORTHAMER	0	1	0	16947	0	0	14025	0	1
24863	262	1992	Radiated tortoise	Astrochelys radiata	NORTHAMER	0	1	0	16950	0	0	14028	0	1
24864	262	1992	Radiated tortoise	Astrochelys radiata	NORTHAMER	0	1	0	16950	0	0	14028	0	1
24865	262	1992	Radiated tortoise	Astrochelys radiata	NORTHAMER	0	1	0	17023	0	0	14101	0	1
24866	263	1992	Radiated tortoise	Astrochelys radiata	NORTHAMER	0	1	0	7528	0	0	7528	0	1
24867	264	1992	Radiated tortoise	Astrochelys radiata	NORTHAMER	0	1	0	7344	0	0	12822	0	1
24868	265	1992	Radiated tortoise	Astrochelys radiata	NORTHAMER	0	1	0	17663	0	0	20220	0	1
24869	265	1992	Radiated tortoise	Astrochelys radiata	NORTHAMER	0	1	0	17663	0	0	20220	0	0
24870	265	1992	Radiated tortoise	Astrochelys radiata	NORTHAMER	0	1	0	17670	0	0	20227	0	1
24871	264	1992	Radiated tortoise	Astrochelys radiata	NORTHAMER	0	1	0	7468	0	0	12946	0	1
24872	261	1992	Radiated tortoise	Astrochelys radiata	NORTHAMER	0	1	0	16239	0	0	19526	0	1
24873	260	1992	Radiated tortoise	Astrochelys radiata	NORTHAMER	0	1	0	16242	0	0	16242	0	0
24874	260	1992	Radiated tortoise	Astrochelys radiata	NORTHAMER	0	1	0	16242	0	0	16242	0	1
24875	260	1992	Radiated tortoise	Astrochelys radiata	NORTHAMER	0	1	0	16245	0	0	16245	0	1
24876	260	1992	Radiated tortoise	Astrochelys radiata	NORTHAMER	0	1	0	16245	0	0	16245	0	0
24877	260	1992	Radiated tortoise	Astrochelys radiata	NORTHAMER	0	1	0	16254	0	0	16254	0	0
24878	260	1992	Radiated tortoise	Astrochelys radiata	NORTHAMER	0	1	0	16280	0	0	16280	0	0
24879	260	1992	Radiated tortoise	Astrochelys radiata	NORTHAMER	0	1	0	16287	0	0	16287	0	0
24880	260	1992	Radiated tortoise	Astrochelys radiata	NORTHAMER	0	1	0	16311	0	0	16311	0	0
24881	260	1992	Radiated tortoise	Astrochelys radiata	NORTHAMER	0	1	0	16312	0	0	16312	0	0
24882	260	1992	Radiated tortoise	Astrochelys radiata	NORTHAMER	0	1	0	16329	0	0	16329	0	1
24883	261	1992	Radiated tortoise	Astrochelys radiata	NORTHAMER	0	1	0	16329	0	0	19616	0	1
24884	261	1992	Radiated tortoise	Astrochelys radiata	NORTHAMER	0	1	0	16271	0	0	19558	0	1
24885	266	1992	Radiated tortoise	Astrochelys radiata	NORTHAMER	0	1	0	7582	0	0	7582	0	1
24886	266	1992	Radiated tortoise	Astrochelys radiata	NORTHAMER	0	1	0	7584	0	0	7584	0	1
24887	266	1992	Radiated tortoise	Astrochelys radiata	NORTHAMER	0	1	0	7584	0	0	7584	0	1
24888	261	1992	Radiated tortoise	Astrochelys radiata	NORTHAMER	0	1	0	16271	0	0	19558	0	0
24889	261	1992	Radiated tortoise	Astrochelys radiata	NORTHAMER	0	1	0	16271	0	0	19558	0	1
24890	267	1993	Radiated tortoise	Astrochelys radiata	NORTHAMER	0	1	0	7694	0	0	7694	0	1
24891	268	1993	Radiated tortoise	Astrochelys radiata	NORTHAMER	0	1	0	16484	0	0	16484	0	1
24892	267	1993	Radiated tortoise	Astrochelys radiata	NORTHAMER	0	1	0	7719	0	0	7719	0	1
24893	269	1993	Radiated tortoise	Astrochelys radiata	NORTHAMER	0	1	0	16515	0	0	16515	0	1
24894	268	1993	Radiated tortoise	Astrochelys radiata	NORTHAMER	0	1	0	16519	0	0	16519	0	1
24895	270	1993	Radiated tortoise	Astrochelys radiata	NORTHAMER	0	1	0	16542	0	0	19829	0	1
24896	270	1993	Radiated tortoise	Astrochelys radiata	NORTHAMER	0	1	0	16553	0	0	19840	0	1
24897	267	1993	Radiated tortoise	Astrochelys radiata	NORTHAMER	0	1	0	7811	0	0	7811	0	1
24898	271	1993	Radiated tortoise	Astrochelys radiata	NORTHAMER	0	1	0	16588	0	0	7821	0	1
24899	272	1993	Radiated tortoise	Astrochelys radiata	NORTHAMER	0	1	0	16914	0	0	8878	0	1
24900	272	1993	Radiated tortoise	Astrochelys radiata	NORTHAMER	0	1	0	16952	0	0	8916	0	1
24901	273	1993	Radiated tortoise	Astrochelys radiata	NORTHAMER	0	1	0	11844	0	0	13305	0	1
24902	273	1993	Radiated tortoise	Astrochelys radiata	NORTHAMER	0	1	0	11846	0	0	13307	0	1
24903	269	1993	Radiated tortoise	Astrochelys radiata	NORTHAMER	0	1	0	16574	0	0	16574	0	1
24904	268	1993	Radiated tortoise	Astrochelys radiata	NORTHAMER	0	1	0	16616	0	0	16616	0	0
24905	268	1993	Radiated tortoise	Astrochelys radiata	NORTHAMER	0	1	0	16622	0	0	16622	0	1
24906	270	1993	Radiated tortoise	Astrochelys radiata	NORTHAMER	0	1	0	16622	0	0	19909	0	1
24907	271	1993	Radiated tortoise	Astrochelys radiata	NORTHAMER	0	1	0	16654	0	0	7887	0	1
24908	274	1994	Radiated tortoise	Astrochelys radiata	NORTHAMER	0	1	0	12092	0	0	13553	0	1
24909	274	1994	Radiated tortoise	Astrochelys radiata	NORTHAMER	0	1	0	12098	0	0	13559	0	1
24910	275	1994	Radiated tortoise	Astrochelys radiata	NORTHAMER	0	1	0	16941	0	0	8174	0	1
24911	266	1992	Radiated tortoise	Astrochelys radiata	NORTHAMER	0	1	0	7609	0	0	7609	0	1
24912	267	1993	Radiated tortoise	Astrochelys radiata	NORTHAMER	0	1	0	7817	0	0	7817	0	1
24913	276	1994	Radiated tortoise	Astrochelys radiata	NORTHAMER	0	1	0	8132	0	0	8132	0	1
24914	276	1994	Radiated tortoise	Astrochelys radiata	NORTHAMER	0	1	0	8135	0	0	8135	0	1
24915	276	1994	Radiated tortoise	Astrochelys radiata	NORTHAMER	0	1	0	8135	0	0	8135	0	1
24916	275	1994	Radiated tortoise	Astrochelys radiata	NORTHAMER	0	1	0	16952	0	0	8185	0	0
24917	274	1994	Radiated tortoise	Astrochelys radiata	NORTHAMER	0	1	0	12132	0	0	13593	0	1
24918	277	1994	Radiated tortoise	Astrochelys radiata	NORTHAMER	0	1	0	8147	0	0	9242	0	1
24919	278	1994	Radiated tortoise	Astrochelys radiata	NORTHAMER	0	1	0	17645	0	0	20932	0	0
24920	277	1994	Radiated tortoise	Astrochelys radiata	NORTHAMER	0	1	0	8149	0	0	9244	0	1
24921	277	1994	Radiated tortoise	Astrochelys radiata	NORTHAMER	0	1	0	8149	0	0	9244	0	1
24922	274	1994	Radiated tortoise	Astrochelys radiata	NORTHAMER	0	1	0	12175	0	0	13636	0	1
24923	274	1994	Radiated tortoise	Astrochelys radiata	NORTHAMER	0	1	0	12179	0	0	13640	0	0
24924	278	1994	Radiated tortoise	Astrochelys radiata	NORTHAMER	0	1	0	17674	0	0	20961	0	0
24925	279	1992	Radiated tortoise	Astrochelys radiata	NORTHAMER	0	1	0	18257	0	0	14239	0	1
24926	280	1993	Radiated tortoise	Astrochelys radiata	NORTHAMER	0	1	0	18283	0	0	14265	0	1
24927	281	1994	Radiated tortoise	Astrochelys radiata	NORTHAMER	0	1	0	8294	0	0	8294	0	1
24928	282	1994	Radiated tortoise	Astrochelys radiata	NORTHAMER	0	1	0	17099	0	0	17099	0	0
24929	282	1994	Radiated tortoise	Astrochelys radiata	NORTHAMER	0	1	0	17123	0	0	17123	0	1
24930	282	1994	Radiated tortoise	Astrochelys radiata	NORTHAMER	0	1	0	17146	0	0	17146	0	0
24931	283	1995	Radiated tortoise	Astrochelys radiata	NORTHAMER	0	1	0	17226	0	0	17226	0	1
24932	283	1995	Radiated tortoise	Astrochelys radiata	NORTHAMER	0	1	0	17228	0	0	17228	0	1
24933	284	1995	Radiated tortoise	Astrochelys radiata	NORTHAMER	0	1	0	8469	0	0	8469	0	1
24934	283	1995	Radiated tortoise	Astrochelys radiata	NORTHAMER	0	1	0	17263	0	0	17263	0	1
24935	283	1995	Radiated tortoise	Astrochelys radiata	NORTHAMER	0	1	0	17267	0	0	17267	0	1
24936	283	1995	Radiated tortoise	Astrochelys radiata	NORTHAMER	0	1	0	17267	0	0	17267	0	1
24937	283	1995	Radiated tortoise	Astrochelys radiata	NORTHAMER	0	1	0	17269	0	0	17269	0	1
24938	285	1995	Radiated tortoise	Astrochelys radiata	NORTHAMER	0	1	0	8471	0	0	8471	0	1
24939	285	1995	Radiated tortoise	Astrochelys radiata	NORTHAMER	0	1	0	8484	0	0	8484	0	0
24940	286	1995	Radiated tortoise	Astrochelys radiata	NORTHAMER	0	1	0	17277	0	0	20564	0	0
24941	286	1995	Radiated tortoise	Astrochelys radiata	NORTHAMER	0	1	0	17277	0	0	20564	0	0
24942	286	1995	Radiated tortoise	Astrochelys radiata	NORTHAMER	0	1	0	17279	0	0	20566	0	0
24943	287	1995	Radiated tortoise	Astrochelys radiata	NORTHAMER	0	1	0	17286	0	0	8519	0	0
24944	286	1995	Radiated tortoise	Astrochelys radiata	NORTHAMER	0	1	0	17289	0	0	20576	0	0
24945	286	1995	Radiated tortoise	Astrochelys radiata	NORTHAMER	0	1	0	17295	0	0	20582	0	0
24946	286	1995	Radiated tortoise	Astrochelys radiata	NORTHAMER	0	1	0	17281	0	0	20568	0	0
24947	284	1995	Radiated tortoise	Astrochelys radiata	NORTHAMER	0	1	0	8542	0	0	8542	0	0
24948	283	1995	Radiated tortoise	Astrochelys radiata	NORTHAMER	0	1	0	17305	0	0	17305	0	1
24949	283	1995	Radiated tortoise	Astrochelys radiata	NORTHAMER	0	1	0	17318	0	0	17318	0	1
24950	283	1995	Radiated tortoise	Astrochelys radiata	NORTHAMER	0	1	0	17311	0	0	17311	0	0
24951	283	1995	Radiated tortoise	Astrochelys radiata	NORTHAMER	0	1	0	17320	0	0	17320	0	1
24952	286	1995	Radiated tortoise	Astrochelys radiata	NORTHAMER	0	1	0	17320	0	0	20607	0	1
24953	288	1994	Radiated tortoise	Astrochelys radiata	NORTHAMER	0	1	0	17575	0	0	14653	0	1
24954	288	1994	Radiated tortoise	Astrochelys radiata	NORTHAMER	0	1	0	17575	0	0	14653	0	1
24955	288	1994	Radiated tortoise	Astrochelys radiata	NORTHAMER	0	1	0	17586	0	0	14664	0	0
24956	288	1994	Radiated tortoise	Astrochelys radiata	NORTHAMER	0	1	0	17586	0	0	14664	0	1
24957	289	1994	Radiated tortoise	Astrochelys radiata	NORTHAMER	0	1	0	8097	0	0	8097	0	1
24958	288	1994	Radiated tortoise	Astrochelys radiata	NORTHAMER	0	1	0	17684	0	0	14762	0	1
24959	290	1995	Radiated tortoise	Astrochelys radiata	NORTHAMER	0	1	0	18002	0	0	15080	0	1
24960	286	1995	Radiated tortoise	Astrochelys radiata	NORTHAMER	0	1	0	17313	0	0	20600	0	1
24961	274	1994	Radiated tortoise	Astrochelys radiata	NORTHAMER	0	1	0	12230	0	0	13691	0	1
24962	291	1994	Radiated tortoise	Astrochelys radiata	NORTHAMER	0	1	0	8333	0	0	17464	0	1
24963	292	1995	Radiated tortoise	Astrochelys radiata	NORTHAMER	0	1	0	8549	0	0	17680	0	0
24964	293	1995	Radiated tortoise	Astrochelys radiata	NORTHAMER	0	1	0	8558	0	0	17689	0	1
24965	287	1995	Radiated tortoise	Astrochelys radiata	NORTHAMER	0	1	0	17327	0	0	8560	0	1
24966	286	1995	Radiated tortoise	Astrochelys radiata	NORTHAMER	0	1	0	17327	0	0	20614	0	1
24967	294	1995	Radiated tortoise	Astrochelys radiata	UNKNOWN	0	2	1	3366	0	1	7213	0	0
24968	283	1995	Radiated tortoise	Astrochelys radiata	NORTHAMER	0	1	0	17374	0	0	17374	0	1
24969	292	1995	Radiated tortoise	Astrochelys radiata	NORTHAMER	0	1	0	8562	0	0	17693	0	0
24970	292	1995	Radiated tortoise	Astrochelys radiata	NORTHAMER	0	1	0	8576	0	0	17707	0	0
24971	292	1995	Radiated tortoise	Astrochelys radiata	NORTHAMER	0	1	0	8659	0	0	17790	0	0
24972	292	1995	Radiated tortoise	Astrochelys radiata	NORTHAMER	0	1	0	8709	0	0	17840	0	1
24973	292	1995	Radiated tortoise	Astrochelys radiata	NORTHAMER	0	1	0	8720	0	0	17851	0	0
24974	292	1995	Radiated tortoise	Astrochelys radiata	NORTHAMER	0	1	0	8720	0	0	17851	0	0
24975	295	1995	Radiated tortoise	Astrochelys radiata	NORTHAMER	0	1	0	8684	0	0	8684	0	1
24976	295	1995	Radiated tortoise	Astrochelys radiata	NORTHAMER	0	1	0	8686	0	0	8686	0	1
24977	296	1996	Radiated tortoise	Astrochelys radiata	NORTHAMER	0	1	0	8813	0	0	8813	0	1
24978	297	1996	Radiated tortoise	Astrochelys radiata	NORTHAMER	0	1	0	18007	0	0	17642	0	0
24979	297	1996	Radiated tortoise	Astrochelys radiata	NORTHAMER	0	1	0	18010	0	0	17645	0	1
24980	297	1996	Radiated tortoise	Astrochelys radiata	NORTHAMER	0	1	0	18054	0	0	17689	0	1
24981	297	1996	Radiated tortoise	Astrochelys radiata	NORTHAMER	0	1	0	18054	0	0	17689	0	1
24982	297	1996	Radiated tortoise	Astrochelys radiata	NORTHAMER	0	1	0	18055	0	0	17690	0	1
24983	297	1996	Radiated tortoise	Astrochelys radiata	NORTHAMER	0	1	0	18060	0	0	17695	0	1
24984	297	1996	Radiated tortoise	Astrochelys radiata	NORTHAMER	0	1	0	18064	0	0	17699	0	1
24985	297	1996	Radiated tortoise	Astrochelys radiata	NORTHAMER	0	1	0	18109	0	0	17744	0	1
24986	297	1996	Radiated tortoise	Astrochelys radiata	NORTHAMER	0	1	0	18112	0	0	17747	0	1
24987	298	1995	Radiated tortoise	Astrochelys radiata	NORTHAMER	0	1	0	8494	0	0	8494	0	0
24988	298	1995	Radiated tortoise	Astrochelys radiata	NORTHAMER	0	1	0	8494	0	0	8494	0	0
24989	298	1995	Radiated tortoise	Astrochelys radiata	NORTHAMER	0	1	0	8502	0	0	8502	0	0
24990	298	1995	Radiated tortoise	Astrochelys radiata	NORTHAMER	0	1	0	8537	0	0	8537	0	0
24991	299	1996	Radiated tortoise	Astrochelys radiata	NORTHAMER	0	1	0	19546	0	0	15528	0	1
24992	299	1996	Radiated tortoise	Astrochelys radiata	NORTHAMER	0	1	0	19546	0	0	15528	0	1
24993	300	1996	Radiated tortoise	Astrochelys radiata	NORTHAMER	0	1	0	8985	0	0	18116	0	1
24994	300	1996	Radiated tortoise	Astrochelys radiata	NORTHAMER	0	1	0	8985	0	0	18116	0	0
24995	300	1996	Radiated tortoise	Astrochelys radiata	NORTHAMER	0	1	0	8995	0	0	18126	0	1
24996	301	1995	Radiated tortoise	Astrochelys radiata	NORTHAMER	0	1	0	8715	0	0	8715	0	1
24997	302	1996	Radiated tortoise	Astrochelys radiata	NORTHAMER	0	1	0	12816	0	0	14277	0	1
24998	302	1996	Radiated tortoise	Astrochelys radiata	NORTHAMER	0	1	0	12893	0	0	14354	0	0
24999	297	1996	Radiated tortoise	Astrochelys radiata	NORTHAMER	0	1	0	18159	0	0	17794	0	1
25000	303	1996	Radiated tortoise	Astrochelys radiata	NORTHAMER	0	2	1	3763	0	1	4602	0	0
25001	290	1995	Radiated tortoise	Astrochelys radiata	NORTHAMER	0	1	0	18121	0	0	15199	0	1
25002	303	1996	Radiated tortoise	Astrochelys radiata	NORTHAMER	0	2	1	3812	0	1	4651	0	1
25003	303	1996	Radiated tortoise	Astrochelys radiata	NORTHAMER	0	2	1	3848	0	1	4687	0	1
25004	303	1996	Radiated tortoise	Astrochelys radiata	NORTHAMER	0	2	1	3850	0	1	4689	0	1
25005	303	1996	Radiated tortoise	Astrochelys radiata	NORTHAMER	0	2	1	3851	0	1	4690	0	0
25006	304	1997	Radiated tortoise	Astrochelys radiata	NORTHAMER	0	1	0	17946	0	0	9179	0	1
25007	305	1997	Radiated tortoise	Astrochelys radiata	NORTHAMER	0	1	0	19408	0	0	17948	0	1
25008	305	1997	Radiated tortoise	Astrochelys radiata	NORTHAMER	0	1	0	19412	0	0	17952	0	0
25009	305	1997	Radiated tortoise	Astrochelys radiata	NORTHAMER	0	1	0	19417	0	0	17957	0	1
25010	305	1997	Radiated tortoise	Astrochelys radiata	NORTHAMER	0	1	0	19417	0	0	17957	0	1
25011	305	1997	Radiated tortoise	Astrochelys radiata	NORTHAMER	0	1	0	19417	0	0	17957	0	1
25012	306	1997	Radiated tortoise	Astrochelys radiata	NORTHAMER	0	1	0	18341	0	0	17976	0	1
25013	306	1997	Radiated tortoise	Astrochelys radiata	NORTHAMER	0	1	0	18337	0	0	17972	0	1
25014	306	1997	Radiated tortoise	Astrochelys radiata	NORTHAMER	0	1	0	18332	0	0	17967	0	1
25015	307	1997	Radiated tortoise	Astrochelys radiata	NORTHAMER	0	1	0	23835	0	0	13973	0	1
25016	305	1997	Radiated tortoise	Astrochelys radiata	NORTHAMER	0	1	0	19479	0	0	18019	0	1
25017	305	1997	Radiated tortoise	Astrochelys radiata	NORTHAMER	0	1	0	19482	0	0	18022	0	1
25018	305	1997	Radiated tortoise	Astrochelys radiata	NORTHAMER	0	1	0	19487	0	0	18027	0	1
25019	304	1997	Radiated tortoise	Astrochelys radiata	NORTHAMER	0	1	0	18034	0	0	9267	0	1
25020	305	1997	Radiated tortoise	Astrochelys radiata	NORTHAMER	0	1	0	19493	0	0	18033	0	1
25021	305	1997	Radiated tortoise	Astrochelys radiata	NORTHAMER	0	1	0	19494	0	0	18034	0	0
25022	304	1997	Radiated tortoise	Astrochelys radiata	NORTHAMER	0	1	0	18035	0	0	9268	0	0
25023	308	1997	Radiated tortoise	Astrochelys radiata	NORTHAMER	0	1	0	9283	0	0	9283	0	1
25024	305	1997	Radiated tortoise	Astrochelys radiata	NORTHAMER	0	1	0	19510	0	0	18050	0	1
25025	308	1997	Radiated tortoise	Astrochelys radiata	NORTHAMER	0	1	0	9285	0	0	9285	0	1
25026	308	1997	Radiated tortoise	Astrochelys radiata	NORTHAMER	0	1	0	9285	0	0	9285	0	1
25027	306	1997	Radiated tortoise	Astrochelys radiata	NORTHAMER	0	1	0	18418	0	0	18053	0	1
25028	306	1997	Radiated tortoise	Astrochelys radiata	NORTHAMER	0	1	0	18434	0	0	18069	0	1
25029	309	1997	Radiated tortoise	Astrochelys radiata	NORTHAMER	0	1	0	9249	0	0	9249	0	0
25030	310	1997	Radiated tortoise	Astrochelys radiata	NORTHAMER	0	1	0	9166	0	0	9166	0	1
25031	306	1997	Radiated tortoise	Astrochelys radiata	NORTHAMER	0	1	0	18455	0	0	18090	0	1
25032	306	1997	Radiated tortoise	Astrochelys radiata	NORTHAMER	0	1	0	18456	0	0	18091	0	1
25033	311	1997	Radiated tortoise	Astrochelys radiata	NORTHAMER	0	1	0	19880	0	0	15862	0	1
25034	311	1997	Radiated tortoise	Astrochelys radiata	NORTHAMER	0	1	0	19887	0	0	15869	0	1
25035	311	1997	Radiated tortoise	Astrochelys radiata	NORTHAMER	0	1	0	19887	0	0	15869	0	0
25036	311	1997	Radiated tortoise	Astrochelys radiata	NORTHAMER	0	1	0	19887	0	0	15869	0	1
25037	311	1997	Radiated tortoise	Astrochelys radiata	NORTHAMER	0	1	0	19890	0	0	15872	0	0
25038	312	1997	Radiated tortoise	Astrochelys radiata	NORTHAMER	0	1	0	13175	0	0	14636	0	1
25039	312	1997	Radiated tortoise	Astrochelys radiata	NORTHAMER	0	1	0	13245	0	0	14706	0	0
25040	313	1997	Radiated tortoise	Astrochelys radiata	NORTHAMER	0	1	0	13980	0	0	16171	0	1
25041	306	1997	Radiated tortoise	Astrochelys radiata	NORTHAMER	0	1	0	18466	0	0	18101	0	0
25042	306	1997	Radiated tortoise	Astrochelys radiata	NORTHAMER	0	1	0	18470	0	0	18105	0	0
25043	314	1997	Radiated tortoise	Astrochelys radiata	NORTHAMER	0	2	1	4176	0	1	5015	0	1
25044	314	1997	Radiated tortoise	Astrochelys radiata	NORTHAMER	0	2	1	4214	0	1	5053	0	1
25045	314	1997	Radiated tortoise	Astrochelys radiata	NORTHAMER	0	2	1	4215	0	1	5054	0	1
25046	315	1998	Radiated tortoise	Astrochelys radiata	NORTHAMER	0	1	0	18728	0	0	18363	0	0
25047	315	1998	Radiated tortoise	Astrochelys radiata	NORTHAMER	0	1	0	18742	0	0	18377	0	0
25048	315	1998	Radiated tortoise	Astrochelys radiata	NORTHAMER	0	1	0	18743	0	0	18378	0	1
25049	315	1998	Radiated tortoise	Astrochelys radiata	NORTHAMER	0	1	0	18769	0	0	18404	0	1
25050	316	1998	Radiated tortoise	Astrochelys radiata	NORTHAMER	0	1	0	19864	0	0	18404	0	1
25051	315	1998	Radiated tortoise	Astrochelys radiata	NORTHAMER	0	1	0	18791	0	0	18426	0	1
25052	317	1998	Radiated tortoise	Astrochelys radiata	NORTHAMER	0	1	0	18427	0	0	9660	0	1
25053	315	1998	Radiated tortoise	Astrochelys radiata	NORTHAMER	0	1	0	18807	0	0	18442	0	0
25054	316	1998	Radiated tortoise	Astrochelys radiata	NORTHAMER	0	1	0	19929	0	0	18469	0	0
25055	316	1998	Radiated tortoise	Astrochelys radiata	NORTHAMER	0	1	0	19929	0	0	18469	0	1
25056	317	1998	Radiated tortoise	Astrochelys radiata	NORTHAMER	0	1	0	18471	0	0	9704	0	1
25057	316	1998	Radiated tortoise	Astrochelys radiata	NORTHAMER	0	1	0	19932	0	0	18472	0	0
25058	316	1998	Radiated tortoise	Astrochelys radiata	NORTHAMER	0	1	0	19932	0	0	18472	0	1
25059	316	1998	Radiated tortoise	Astrochelys radiata	NORTHAMER	0	1	0	19932	0	0	18472	0	1
25060	315	1998	Radiated tortoise	Astrochelys radiata	NORTHAMER	0	1	0	18801	0	0	18436	0	1
25061	315	1998	Radiated tortoise	Astrochelys radiata	NORTHAMER	0	1	0	18801	0	0	18436	0	0
25062	315	1998	Radiated tortoise	Astrochelys radiata	NORTHAMER	0	1	0	18863	0	0	18498	0	0
25063	318	1996	Radiated tortoise	Astrochelys radiata	NORTHAMER	0	1	0	18559	0	0	15637	0	1
25064	319	1998	Radiated tortoise	Astrochelys radiata	NORTHAMER	0	1	0	19047	0	0	16125	0	1
25065	320	1998	Radiated tortoise	Astrochelys radiata	NORTHAMER	0	2	1	4544	0	1	5383	0	1
25066	320	1998	Radiated tortoise	Astrochelys radiata	NORTHAMER	0	2	1	4545	0	1	5384	0	1
25067	321	1999	Radiated tortoise	Astrochelys radiata	NORTHAMER	0	2	1	4588	0	1	5427	0	1
25068	322	1999	Radiated tortoise	Astrochelys radiata	NORTHAMER	0	1	0	20173	0	0	18713	0	1
25069	323	1999	Radiated tortoise	Astrochelys radiata	NORTHAMER	0	1	0	18726	0	0	14343	0	1
25070	323	1999	Radiated tortoise	Astrochelys radiata	NORTHAMER	0	1	0	18737	0	0	14354	0	1
25071	323	1999	Radiated tortoise	Astrochelys radiata	NORTHAMER	0	1	0	18737	0	0	14354	0	1
25072	323	1999	Radiated tortoise	Astrochelys radiata	NORTHAMER	0	1	0	18749	0	0	14366	0	1
25073	324	1999	Radiated tortoise	Astrochelys radiata	NORTHAMER	0	1	0	20209	0	0	22036	0	1
25074	324	1999	Radiated tortoise	Astrochelys radiata	NORTHAMER	0	1	0	20209	0	0	22036	0	1
25075	325	1999	Radiated tortoise	Astrochelys radiata	NORTHAMER	0	1	0	19115	0	0	18750	0	1
25076	324	1999	Radiated tortoise	Astrochelys radiata	NORTHAMER	0	1	0	20212	0	0	22039	0	0
25077	324	1999	Radiated tortoise	Astrochelys radiata	NORTHAMER	0	1	0	20215	0	0	22042	0	0
25078	325	1999	Radiated tortoise	Astrochelys radiata	NORTHAMER	0	1	0	19145	0	0	18780	0	1
25079	324	1999	Radiated tortoise	Astrochelys radiata	NORTHAMER	0	1	0	20166	0	0	21993	0	1
25080	325	1999	Radiated tortoise	Astrochelys radiata	NORTHAMER	0	1	0	19155	0	0	18790	0	0
25081	325	1999	Radiated tortoise	Astrochelys radiata	NORTHAMER	0	1	0	19167	0	0	18802	0	1
25082	324	1999	Radiated tortoise	Astrochelys radiata	NORTHAMER	0	1	0	20273	0	0	22100	0	1
25083	325	1999	Radiated tortoise	Astrochelys radiata	NORTHAMER	0	1	0	19186	0	0	18821	0	1
25084	325	1999	Radiated tortoise	Astrochelys radiata	NORTHAMER	0	1	0	19186	0	0	18821	0	1
25085	326	1999	Radiated tortoise	Astrochelys radiata	UNKNOWN	0	1.5	0	7107	0	1	4767	0	1
25086	325	1999	Radiated tortoise	Astrochelys radiata	NORTHAMER	0	1	0	19220	0	0	18855	0	1
25087	327	1999	Radiated tortoise	Astrochelys radiata	NORTHAMER	0	1	0	10044	0	0	10044	0	1
25088	321	1999	Radiated tortoise	Astrochelys radiata	NORTHAMER	0	2	1	4811	0	1	5650	0	0
25089	310	1997	Radiated tortoise	Astrochelys radiata	NORTHAMER	0	1	0	9309	0	0	9309	0	1
25090	310	1997	Radiated tortoise	Astrochelys radiata	NORTHAMER	0	1	0	9358	0	0	9358	0	1
25091	310	1997	Radiated tortoise	Astrochelys radiata	NORTHAMER	0	1	0	9436	0	0	9436	0	1
25092	328	1998	Radiated tortoise	Astrochelys radiata	NORTHAMER	0	2	1	4380	0	1	4392	0	1
25093	329	1998	Radiated tortoise	Astrochelys radiata	NORTHAMER	0	1	0	9659	0	0	9659	0	1
25094	330	1999	Radiated tortoise	Astrochelys radiata	UNKNOWN	0	2	1	5734	0	1	5383	0	1
25095	313	1997	Radiated tortoise	Astrochelys radiata	NORTHAMER	0	1	0	14076	0	0	16267	0	1
25096	313	1997	Radiated tortoise	Astrochelys radiata	NORTHAMER	0	1	0	14082	0	0	16273	0	1
25097	331	2000	Radiated tortoise	Astrochelys radiata	NORTHAMER	0	1	0	19104	0	0	19104	0	1
25098	332	2000	Radiated tortoise	Astrochelys radiata	NORTHAMER	0	1	0	19469	0	0	19104	0	0
25099	333	2000	Radiated tortoise	Astrochelys radiata	NORTHAMER	0	1	0	19114	0	0	10347	0	1
25100	333	2000	Radiated tortoise	Astrochelys radiata	NORTHAMER	0	1	0	19120	0	0	10353	0	1
25101	331	2000	Radiated tortoise	Astrochelys radiata	NORTHAMER	0	1	0	19136	0	0	19136	0	1
25102	332	2000	Radiated tortoise	Astrochelys radiata	NORTHAMER	0	1	0	19505	0	0	19140	0	1
25103	331	2000	Radiated tortoise	Astrochelys radiata	NORTHAMER	0	1	0	19141	0	0	19141	0	1
25104	334	2000	Radiated tortoise	Astrochelys radiata	NORTHAMER	0	1	0	10382	0	0	10382	0	1
25105	335	2000	Radiated tortoise	Astrochelys radiata	NORTHAMER	0	1	0	19151	0	0	14768	0	1
25106	332	2000	Radiated tortoise	Astrochelys radiata	NORTHAMER	0	1	0	19516	0	0	19151	0	1
25107	332	2000	Radiated tortoise	Astrochelys radiata	NORTHAMER	0	1	0	19518	0	0	19153	0	1
25108	334	2000	Radiated tortoise	Astrochelys radiata	NORTHAMER	0	1	0	10388	0	0	10388	0	1
25109	335	2000	Radiated tortoise	Astrochelys radiata	NORTHAMER	0	1	0	19157	0	0	14774	0	1
25110	331	2000	Radiated tortoise	Astrochelys radiata	NORTHAMER	0	1	0	19157	0	0	19157	0	1
25111	333	2000	Radiated tortoise	Astrochelys radiata	NORTHAMER	0	1	0	19160	0	0	10393	0	1
25112	331	2000	Radiated tortoise	Astrochelys radiata	NORTHAMER	0	1	0	19176	0	0	19176	0	1
25113	331	2000	Radiated tortoise	Astrochelys radiata	NORTHAMER	0	1	0	19176	0	0	19176	0	1
25114	331	2000	Radiated tortoise	Astrochelys radiata	NORTHAMER	0	1	0	19179	0	0	19179	0	0
25115	336	2000	Radiated tortoise	Astrochelys radiata	NORTHAMER	0	1	0	20664	0	0	19204	0	1
25116	335	2000	Radiated tortoise	Astrochelys radiata	NORTHAMER	0	1	0	19211	0	0	14828	0	1
25117	336	2000	Radiated tortoise	Astrochelys radiata	NORTHAMER	0	1	0	20674	0	0	19214	0	1
25118	336	2000	Radiated tortoise	Astrochelys radiata	NORTHAMER	0	1	0	20675	0	0	19215	0	1
25119	336	2000	Radiated tortoise	Astrochelys radiata	NORTHAMER	0	1	0	20680	0	0	19220	0	0
25120	336	2000	Radiated tortoise	Astrochelys radiata	NORTHAMER	0	1	0	20685	0	0	19225	0	1
25121	336	2000	Radiated tortoise	Astrochelys radiata	NORTHAMER	0	1	0	20687	0	0	19227	0	1
25122	336	2000	Radiated tortoise	Astrochelys radiata	NORTHAMER	0	1	0	20687	0	0	19227	0	1
25123	337	2000	Radiated tortoise	Astrochelys radiata	NORTHAMER	0	1	0	10299	0	0	10299	0	1
25124	337	2000	Radiated tortoise	Astrochelys radiata	NORTHAMER	0	1	0	10364	0	0	10364	0	1
25125	337	2000	Radiated tortoise	Astrochelys radiata	NORTHAMER	0	1	0	10367	0	0	10367	0	1
25126	331	2000	Radiated tortoise	Astrochelys radiata	NORTHAMER	0	1	0	19326	0	0	19326	0	1
25127	338	2001	Radiated tortoise	Astrochelys radiata	NORTHAMER	0	1	0	19443	0	0	19443	0	1
25128	339	2001	Radiated tortoise	Astrochelys radiata	NORTHAMER	0	1	0	10693	0	0	10693	0	0
25129	338	2001	Radiated tortoise	Astrochelys radiata	NORTHAMER	0	1	0	19462	0	0	19462	0	0
25130	338	2001	Radiated tortoise	Astrochelys radiata	NORTHAMER	0	1	0	19466	0	0	19466	0	0
25131	340	2001	Radiated tortoise	Astrochelys radiata	NORTHAMER	0	1	0	19468	0	0	22755	0	1
25132	341	2001	Radiated tortoise	Astrochelys radiata	NORTHAMER	0	1	0	19470	0	0	15087	0	1
25133	338	2001	Radiated tortoise	Astrochelys radiata	NORTHAMER	0	1	0	19475	0	0	19475	0	1
25134	340	2001	Radiated tortoise	Astrochelys radiata	NORTHAMER	0	1	0	19487	0	0	22774	0	1
25135	342	2001	Radiated tortoise	Astrochelys radiata	NORTHAMER	0	1	0	20193	0	0	17271	0	0
25136	342	2001	Radiated tortoise	Astrochelys radiata	NORTHAMER	0	1	0	20217	0	0	17295	0	0
25137	342	2001	Radiated tortoise	Astrochelys radiata	NORTHAMER	0	1	0	20218	0	0	17296	0	0
25138	338	2001	Radiated tortoise	Astrochelys radiata	NORTHAMER	0	1	0	19499	0	0	19499	0	1
25139	343	2001	Radiated tortoise	Astrochelys radiata	UNKNOWN	0	1.5	0	3043	0	1	4451	0	1
25140	339	2001	Radiated tortoise	Astrochelys radiata	NORTHAMER	0	1	0	10742	0	0	10742	0	1
25141	340	2001	Radiated tortoise	Astrochelys radiata	NORTHAMER	0	1	0	19508	0	0	22795	0	1
25142	344	2001	Radiated tortoise	Astrochelys radiata	UNKNOWN	0	2	1	6299	0	1	3907	0	1
25143	345	2000	Radiated tortoise	Astrochelys radiata	UNKNOWN	0	2	1	5128	0	1	8975	0	1
25144	345	2000	Radiated tortoise	Astrochelys radiata	UNKNOWN	0	2	1	5223	0	1	9070	0	1
25145	345	2000	Radiated tortoise	Astrochelys radiata	UNKNOWN	0	2	1	5228	0	1	9075	0	1
25146	346	2000	Radiated tortoise	Astrochelys radiata	UNKNOWN	0	2	1	5245	0	1	4941	0	0
25147	345	2000	Radiated tortoise	Astrochelys radiata	UNKNOWN	0	2	1	5287	0	1	9134	0	1
25148	345	2000	Radiated tortoise	Astrochelys radiata	UNKNOWN	0	2	1	5291	0	1	9138	0	0
25149	345	2000	Radiated tortoise	Astrochelys radiata	UNKNOWN	0	2	1	5294	0	1	9141	0	1
25150	345	2000	Radiated tortoise	Astrochelys radiata	UNKNOWN	0	2	1	5297	0	1	9144	0	1
25151	347	2001	Radiated tortoise	Astrochelys radiata	UNKNOWN	0	2	1	5368	0	1	6124	0	1
25152	347	2001	Radiated tortoise	Astrochelys radiata	UNKNOWN	0	2	1	5370	0	1	6126	0	1
25153	347	2001	Radiated tortoise	Astrochelys radiata	UNKNOWN	0	2	1	5371	0	1	6127	0	0
25154	347	2001	Radiated tortoise	Astrochelys radiata	UNKNOWN	0	2	1	5372	0	1	6128	0	1
25155	341	2001	Radiated tortoise	Astrochelys radiata	NORTHAMER	0	1	0	19523	0	0	15140	0	0
25156	341	2001	Radiated tortoise	Astrochelys radiata	NORTHAMER	0	1	0	19527	0	0	15144	0	1
25157	341	2001	Radiated tortoise	Astrochelys radiata	NORTHAMER	0	1	0	19541	0	0	15158	0	1
25158	338	2001	Radiated tortoise	Astrochelys radiata	NORTHAMER	0	1	0	19555	0	0	19555	0	1
25159	338	2001	Radiated tortoise	Astrochelys radiata	NORTHAMER	0	1	0	19558	0	0	19558	0	1
25160	338	2001	Radiated tortoise	Astrochelys radiata	NORTHAMER	0	1	0	19558	0	0	19558	0	1
25161	348	2001	Radiated tortoise	Astrochelys radiata	NORTHAMER	0	1	0	21024	0	0	19564	0	1
25162	348	2001	Radiated tortoise	Astrochelys radiata	NORTHAMER	0	1	0	21026	0	0	19566	0	1
25163	348	2001	Radiated tortoise	Astrochelys radiata	NORTHAMER	0	1	0	21053	0	0	19593	0	1
25164	349	1998	Radiated tortoise	Astrochelys radiata	NORTHAMER	0	1	0	20132	0	0	16114	0	0
25165	349	1998	Radiated tortoise	Astrochelys radiata	NORTHAMER	0	1	0	20135	0	0	16117	0	1
25166	350	2001	Radiated tortoise	Astrochelys radiata	NORTHAMER	0	1	0	21269	0	0	17251	0	1
25167	350	2001	Radiated tortoise	Astrochelys radiata	NORTHAMER	0	1	0	21269	0	0	17251	0	1
25168	350	2001	Radiated tortoise	Astrochelys radiata	NORTHAMER	0	1	0	21269	0	0	17251	0	1
25169	350	2001	Radiated tortoise	Astrochelys radiata	NORTHAMER	0	1	0	21269	0	0	17251	0	1
25170	351	2001	Radiated tortoise	Astrochelys radiata	NORTHAMER	0	1	0	10742	0	0	10742	0	0
25171	352	2000	Radiated tortoise	Astrochelys radiata	NORTHAMER	0	1	0	15087	0	0	17278	0	1
25172	352	2000	Radiated tortoise	Astrochelys radiata	NORTHAMER	0	1	0	15182	0	0	17373	0	1
25173	352	2000	Radiated tortoise	Astrochelys radiata	NORTHAMER	0	1	0	15070	0	0	17261	0	1
25174	352	2000	Radiated tortoise	Astrochelys radiata	NORTHAMER	0	1	0	15091	0	0	17282	0	1
25175	352	2000	Radiated tortoise	Astrochelys radiata	NORTHAMER	0	1	0	15181	0	0	17372	0	1
25176	353	2002	Radiated tortoise	Astrochelys radiata	UNKNOWN	0	2	1	4681	0	1	4148	0	0
25177	353	2002	Radiated tortoise	Astrochelys radiata	UNKNOWN	0	2	1	4682	0	1	4149	0	1
25178	353	2002	Radiated tortoise	Astrochelys radiata	UNKNOWN	0	2	1	4683	0	1	4150	0	1
25179	353	2002	Radiated tortoise	Astrochelys radiata	UNKNOWN	0	2	1	4686	0	1	4153	0	1
25180	353	2002	Radiated tortoise	Astrochelys radiata	UNKNOWN	0	2	1	4688	0	1	4155	0	1
25181	354	2002	Radiated tortoise	Astrochelys radiata	UNKNOWN	0	2	1	4636	0	1	5757	0	1
25182	355	2002	Radiated tortoise	Astrochelys radiata	NORTHAMER	0	1	0	19779	0	0	19779	0	1
25183	355	2002	Radiated tortoise	Astrochelys radiata	NORTHAMER	0	1	0	19781	0	0	19781	0	1
25184	353	2002	Radiated tortoise	Astrochelys radiata	UNKNOWN	0	2	1	4727	0	1	4194	0	1
25185	356	2002	Radiated tortoise	Astrochelys radiata	UNKNOWN	0	2	1	4173	0	1	6564	0	1
25186	357	2002	Radiated tortoise	Astrochelys radiata	UNKNOWN	0	1.5	0	3332	0	1	5757	0	1
25187	357	2002	Radiated tortoise	Astrochelys radiata	UNKNOWN	0	1.5	0	3345	0	1	5770	0	1
25188	356	2002	Radiated tortoise	Astrochelys radiata	UNKNOWN	0	2	1	4188	0	1	6579	0	1
25189	356	2002	Radiated tortoise	Astrochelys radiata	UNKNOWN	0	2	1	4193	0	1	6584	0	1
25190	356	2002	Radiated tortoise	Astrochelys radiata	UNKNOWN	0	2	1	4199	0	1	6590	0	1
25191	357	2002	Radiated tortoise	Astrochelys radiata	UNKNOWN	0	1.5	0	3360	0	1	5785	0	1
25192	354	2002	Radiated tortoise	Astrochelys radiata	UNKNOWN	0	2	1	4698	0	1	5819	0	1
25193	353	2002	Radiated tortoise	Astrochelys radiata	UNKNOWN	0	2	1	4763	0	1	4230	0	1
25194	358	2002	Radiated tortoise	Astrochelys radiata	NORTHAMER	0	1	0	19859	0	0	15476	0	0
25195	358	2002	Radiated tortoise	Astrochelys radiata	NORTHAMER	0	1	0	19859	0	0	15476	0	1
25196	353	2002	Radiated tortoise	Astrochelys radiata	UNKNOWN	0	2	1	4804	0	1	4271	0	1
25197	353	2002	Radiated tortoise	Astrochelys radiata	UNKNOWN	0	2	1	4805	0	1	4272	0	0
25198	353	2002	Radiated tortoise	Astrochelys radiata	UNKNOWN	0	2	1	4806	0	1	4273	0	1
25199	358	2002	Radiated tortoise	Astrochelys radiata	NORTHAMER	0	1	0	19868	0	0	15485	0	0
25200	359	2002	Radiated tortoise	Astrochelys radiata	NORTHAMER	0	1	0	11114	0	0	11114	0	1
25201	355	2002	Radiated tortoise	Astrochelys radiata	NORTHAMER	0	1	0	19882	0	0	19882	0	1
25202	360	2002	Radiated tortoise	Astrochelys radiata	UNKNOWN	0	2	1	5844	0	1	4152	0	1
25203	360	2002	Radiated tortoise	Astrochelys radiata	UNKNOWN	0	2	1	5869	0	1	4177	0	1
25204	354	2002	Radiated tortoise	Astrochelys radiata	UNKNOWN	0	2	1	4799	0	1	5920	0	0
25205	353	2002	Radiated tortoise	Astrochelys radiata	UNKNOWN	0	2	1	4849	0	1	4316	0	1
25206	353	2002	Radiated tortoise	Astrochelys radiata	UNKNOWN	0	2	1	4849	0	1	4316	0	1
25207	353	2002	Radiated tortoise	Astrochelys radiata	UNKNOWN	0	2	1	4849	0	1	4316	0	1
25208	353	2002	Radiated tortoise	Astrochelys radiata	UNKNOWN	0	2	1	4849	0	1	4316	0	1
25209	353	2002	Radiated tortoise	Astrochelys radiata	UNKNOWN	0	2	1	4849	0	1	4316	0	1
25210	361	2002	Radiated tortoise	Astrochelys radiata	UNKNOWN	0	1.75	0	3386	0	1.5	4297	0	1
25211	361	2002	Radiated tortoise	Astrochelys radiata	UNKNOWN	0	1.75	0	3391	0	1.5	4302	0	1
25212	361	2002	Radiated tortoise	Astrochelys radiata	UNKNOWN	0	1.75	0	3424	0	1.5	4335	0	1
25213	356	2002	Radiated tortoise	Astrochelys radiata	UNKNOWN	0	2	1	4281	0	1	6672	0	1
25214	361	2002	Radiated tortoise	Astrochelys radiata	UNKNOWN	0	1.75	0	3440	0	1.5	4351	0	1
25215	361	2002	Radiated tortoise	Astrochelys radiata	UNKNOWN	0	1.75	0	3444	0	1.5	4355	0	1
25216	357	2002	Radiated tortoise	Astrochelys radiata	UNKNOWN	0	1.5	0	3491	0	1	5916	0	1
25217	356	2002	Radiated tortoise	Astrochelys radiata	UNKNOWN	0	2	1	4350	0	1	6741	0	1
25218	362	2003	Radiated tortoise	Astrochelys radiata	NORTHAMER	0	2	1	4906	0	1	6837	0	1
25219	361	2002	Radiated tortoise	Astrochelys radiata	UNKNOWN	0	1.75	0	3439	0	1.5	4350	0	1
25220	356	2002	Radiated tortoise	Astrochelys radiata	UNKNOWN	0	2	1	4282	0	1	6673	0	1
25221	361	2002	Radiated tortoise	Astrochelys radiata	UNKNOWN	0	1.75	0	3442	0	1.5	4353	0	1
25222	361	2002	Radiated tortoise	Astrochelys radiata	UNKNOWN	0	1.75	0	3464	0	1.5	4375	0	1
25223	361	2002	Radiated tortoise	Astrochelys radiata	UNKNOWN	0	1.75	0	3514	0	1.5	4425	0	1
25224	361	2002	Radiated tortoise	Astrochelys radiata	UNKNOWN	0	1.75	0	3516	0	1.5	4427	0	1
25225	361	2002	Radiated tortoise	Astrochelys radiata	UNKNOWN	0	1.75	0	3518	0	1.5	4429	0	1
25226	361	2002	Radiated tortoise	Astrochelys radiata	UNKNOWN	0	1.75	0	3519	0	1.5	4430	0	1
25227	361	2002	Radiated tortoise	Astrochelys radiata	UNKNOWN	0	1.75	0	3521	0	1.5	4432	0	1
25228	361	2002	Radiated tortoise	Astrochelys radiata	UNKNOWN	0	1.75	0	3560	0	1.5	4471	0	1
25229	357	2002	Radiated tortoise	Astrochelys radiata	UNKNOWN	0	1.5	0	3560	0	1	5985	0	1
25230	361	2002	Radiated tortoise	Astrochelys radiata	UNKNOWN	0	1.75	0	3568	0	1.5	4479	0	1
25231	361	2002	Radiated tortoise	Astrochelys radiata	UNKNOWN	0	1.75	0	3570	0	1.5	4481	0	1
25232	357	2002	Radiated tortoise	Astrochelys radiata	UNKNOWN	0	1.5	0	3573	0	1	5998	0	1
25233	357	2002	Radiated tortoise	Astrochelys radiata	UNKNOWN	0	1.5	0	3575	0	1	6000	0	1
25234	357	2002	Radiated tortoise	Astrochelys radiata	UNKNOWN	0	1.5	0	3630	0	1	6055	0	1
25235	363	2003	Radiated tortoise	Astrochelys radiata	NORTHAMER	0	1	0	20489	0	0	20124	0	1
25236	364	2003	Radiated tortoise	Astrochelys radiata	NORTHAMER	0	1.5	0	8074	0	1	6788	0	1
25237	365	2003	Radiated tortoise	Astrochelys radiata	NORTHAMER	0	1	0	11381	0	0	11381	0	1
25238	363	2003	Radiated tortoise	Astrochelys radiata	NORTHAMER	0	1	0	20512	0	0	20147	0	1
25239	363	2003	Radiated tortoise	Astrochelys radiata	NORTHAMER	0	1	0	20512	0	0	20147	0	1
25240	363	2003	Radiated tortoise	Astrochelys radiata	NORTHAMER	0	1	0	20516	0	0	20151	0	1
25241	353	2002	Radiated tortoise	Astrochelys radiata	UNKNOWN	0	2	1	4882	0	1	4349	0	1
25242	353	2002	Radiated tortoise	Astrochelys radiata	UNKNOWN	0	2	1	4886	0	1	4353	0	1
25243	353	2002	Radiated tortoise	Astrochelys radiata	UNKNOWN	0	2	1	4914	0	1	4381	0	0
25244	366	2003	Radiated tortoise	Astrochelys radiata	UNKNOWN	0	2	1	6895	0	1	6544	0	1
25245	367	2003	Radiated tortoise	Astrochelys radiata	UNKNOWN	0	2	1	5057	0	1	4524	0	1
25246	367	2003	Radiated tortoise	Astrochelys radiata	UNKNOWN	0	2	1	5059	0	1	4526	0	1
25247	367	2003	Radiated tortoise	Astrochelys radiata	UNKNOWN	0	2	1	5062	0	1	4529	0	1
25248	366	2003	Radiated tortoise	Astrochelys radiata	UNKNOWN	0	2	1	6930	0	1	6579	0	1
25249	366	2003	Radiated tortoise	Astrochelys radiata	UNKNOWN	0	2	1	6931	0	1	6580	0	1
25250	368	2003	Radiated tortoise	Astrochelys radiata	UNKNOWN	0	2	1	5030	0	1	6151	0	1
25251	362	2003	Radiated tortoise	Astrochelys radiata	NORTHAMER	0	2	1	4951	0	1	6882	0	1
25252	362	2003	Radiated tortoise	Astrochelys radiata	NORTHAMER	0	2	1	4953	0	1	6884	0	1
25253	362	2003	Radiated tortoise	Astrochelys radiata	NORTHAMER	0	2	1	4954	0	1	6885	0	1
25254	363	2003	Radiated tortoise	Astrochelys radiata	NORTHAMER	0	1	0	20524	0	0	20159	0	1
25255	369	1997	Radiated tortoise	Astrochelys radiata	UNKNOWN	0	1.5	0	3096	0	1	4794	0	1
25256	360	2002	Radiated tortoise	Astrochelys radiata	UNKNOWN	0	2	1	5907	0	1	4215	0	0
25257	360	2002	Radiated tortoise	Astrochelys radiata	UNKNOWN	0	2	1	5929	0	1	4237	0	1
25258	360	2002	Radiated tortoise	Astrochelys radiata	UNKNOWN	0	2	1	5933	0	1	4241	0	1
25259	370	2002	Radiated tortoise	Astrochelys radiata	UNKNOWN	0	2	1	5958	0	1	6714	0	1
25260	360	2002	Radiated tortoise	Astrochelys radiata	UNKNOWN	0	2	1	5981	0	1	4289	0	0
25261	360	2002	Radiated tortoise	Astrochelys radiata	UNKNOWN	0	2	1	5982	0	1	4290	0	1
25262	360	2002	Radiated tortoise	Astrochelys radiata	UNKNOWN	0	2	1	6000	0	1	4308	0	1
25263	371	2003	Radiated tortoise	Astrochelys radiata	NORTHAMER	0	1	0	20183	0	0	15800	0	1
25264	372	2003	Radiated tortoise	Astrochelys radiata	NORTHAMER	0	1	0	20189	0	0	11422	0	1
25265	373	2003	Radiated tortoise	Astrochelys radiata	NORTHAMER	0	1	0	21665	0	0	20205	0	1
25266	373	2003	Radiated tortoise	Astrochelys radiata	NORTHAMER	0	1	0	21668	0	0	20208	0	1
25267	373	2003	Radiated tortoise	Astrochelys radiata	NORTHAMER	0	1	0	21668	0	0	20208	0	1
25268	373	2003	Radiated tortoise	Astrochelys radiata	NORTHAMER	0	1	0	21669	0	0	20209	0	1
25269	372	2003	Radiated tortoise	Astrochelys radiata	NORTHAMER	0	1	0	20221	0	0	11454	0	1
25270	372	2003	Radiated tortoise	Astrochelys radiata	NORTHAMER	0	1	0	20231	0	0	11464	0	1
25271	372	2003	Radiated tortoise	Astrochelys radiata	NORTHAMER	0	1	0	20235	0	0	11468	0	0
25272	367	2003	Radiated tortoise	Astrochelys radiata	UNKNOWN	0	2	1	5097	0	1	4564	0	1
25273	366	2003	Radiated tortoise	Astrochelys radiata	UNKNOWN	0	2	1	6958	0	1	6607	0	1
25274	367	2003	Radiated tortoise	Astrochelys radiata	UNKNOWN	0	2	1	5099	0	1	4566	0	1
25275	367	2003	Radiated tortoise	Astrochelys radiata	UNKNOWN	0	2	1	5100	0	1	4567	0	1
25276	367	2003	Radiated tortoise	Astrochelys radiata	UNKNOWN	0	2	1	5101	0	1	4568	0	1
25277	368	2003	Radiated tortoise	Astrochelys radiata	UNKNOWN	0	2	1	5075	0	1	6196	0	1
25278	368	2003	Radiated tortoise	Astrochelys radiata	UNKNOWN	0	2	1	5077	0	1	6198	0	1
25279	367	2003	Radiated tortoise	Astrochelys radiata	UNKNOWN	0	2	1	5157	0	1	4624	0	1
25280	367	2003	Radiated tortoise	Astrochelys radiata	UNKNOWN	0	2	1	5160	0	1	4627	0	1
25281	368	2003	Radiated tortoise	Astrochelys radiata	UNKNOWN	0	2	1	5131	0	1	6252	0	1
25282	363	2003	Radiated tortoise	Astrochelys radiata	NORTHAMER	0	1	0	20621	0	0	20256	0	1
25283	363	2003	Radiated tortoise	Astrochelys radiata	NORTHAMER	0	1	0	20625	0	0	20260	0	1
25284	374	2003	Radiated tortoise	Astrochelys radiata	NORTHAMER	0	1	0	21739	0	0	20279	0	1
25285	368	2003	Radiated tortoise	Astrochelys radiata	UNKNOWN	0	2	1	5133	0	1	6254	0	1
25286	375	2003	Radiated tortoise	Astrochelys radiata	UNKNOWN	0	2	1	4826	0	1	5124	0	1
25287	376	2003	Radiated tortoise	Astrochelys radiata	UNKNOWN	0	2	1	6149	0	1	4457	0	1
25288	376	2003	Radiated tortoise	Astrochelys radiata	UNKNOWN	0	2	1	6180	0	1	4488	0	0
25289	376	2003	Radiated tortoise	Astrochelys radiata	UNKNOWN	0	2	1	6188	0	1	4496	0	1
25290	376	2003	Radiated tortoise	Astrochelys radiata	UNKNOWN	0	2	1	6218	0	1	4526	0	1
25291	376	2003	Radiated tortoise	Astrochelys radiata	UNKNOWN	0	2	1	6219	0	1	4527	0	1
25292	376	2003	Radiated tortoise	Astrochelys radiata	UNKNOWN	0	2	1	6226	0	1	4534	0	1
25293	376	2003	Radiated tortoise	Astrochelys radiata	UNKNOWN	0	2	1	6228	0	1	4536	0	1
25294	376	2003	Radiated tortoise	Astrochelys radiata	UNKNOWN	0	2	1	6237	0	1	4545	0	1
25295	377	2003	Radiated tortoise	Astrochelys radiata	UNKNOWN	0	1.75	0	3739	0	1.5	4650	0	0
25296	378	2003	Radiated tortoise	Astrochelys radiata	UNKNOWN	0	1.5	0	3725	0	1	6150	0	1
25297	379	2003	Radiated tortoise	Astrochelys radiata	NORTHAMER	0	1	0	11506	0	0	11506	0	0
25298	380	2003	Radiated tortoise	Astrochelys radiata	NORTHAMER	0	1	0	20903	0	0	17981	0	0
25299	381	2002	Radiated tortoise	Astrochelys radiata	NORTHAMER	0	1	0	15744	0	0	17935	0	1
25300	382	2003	Radiated tortoise	Astrochelys radiata	NORTHAMER	0	1	0	15428	0	0	16889	0	1
25301	383	2003	Radiated tortoise	Astrochelys radiata	NORTHAMER	0	1	0	9634	0	0	9634	0	1
25302	383	2003	Radiated tortoise	Astrochelys radiata	NORTHAMER	0	1	0	9686	0	0	9686	0	1
25303	350	2001	Radiated tortoise	Astrochelys radiata	NORTHAMER	0	1	0	21269	0	0	17251	0	1
25304	384	1999	Radiated tortoise	Astrochelys radiata	NORTHAMER	0	1	0	10009	0	0	10009	0	0
25305	384	1999	Radiated tortoise	Astrochelys radiata	NORTHAMER	0	1	0	10021	0	0	10021	0	1
25306	384	1999	Radiated tortoise	Astrochelys radiata	NORTHAMER	0	1	0	10024	0	0	10024	0	1
25307	385	2000	Radiated tortoise	Astrochelys radiata	NORTHAMER	0	1	0	18262	0	0	18262	0	1
27925	386	1977	Prehensile-tailed skink	Corucia zebrata	NORTHAMER	0	1	0	1064	0	0	1429	0	0
27926	386	1977	Prehensile-tailed skink	Corucia zebrata	NORTHAMER	0	1	0	1064	0	0	1429	0	0
27927	387	1977	Prehensile-tailed skink	Corucia zebrata	NORTHAMER	0	1	0	1804	0	0	1804	0	1
27928	387	1977	Prehensile-tailed skink	Corucia zebrata	NORTHAMER	0	1	0	1804	0	0	1804	0	1
27929	388	1980	Prehensile-tailed skink	Corucia zebrata	NORTHAMER	0	1	0	2674	0	0	2674	0	1
27930	389	1980	Prehensile-tailed skink	Corucia zebrata	NORTHAMER	0	1	0	3181	0	0	2815	0	0
27931	389	1980	Prehensile-tailed skink	Corucia zebrata	NORTHAMER	0	1	0	2450	0	0	2815	0	1
27932	390	1981	Prehensile-tailed skink	Corucia zebrata	NORTHAMER	0	1	0	2985	0	0	2985	0	1
27933	390	1981	Prehensile-tailed skink	Corucia zebrata	NORTHAMER	0	1	0	2985	0	0	2985	0	1
27934	391	1981	Prehensile-tailed skink	Corucia zebrata	NORTHAMER	0	1	0	3036	0	0	3036	0	1
27935	392	1981	Prehensile-tailed skink	Corucia zebrata	NORTHAMER	0	1	0	2783	0	0	957	0	1
27936	393	1981	Prehensile-tailed skink	Corucia zebrata	NORTHAMER	0	1	0	2850	0	0	3764	0	1
27937	394	1982	Prehensile-tailed skink	Corucia zebrata	NORTHAMER	0	1	0	3013	0	0	3378	0	0
27938	395	1982	Prehensile-tailed skink	Corucia zebrata	NORTHAMER	0	1.5	0	2533	0	1	1640	0	1
27939	395	1982	Prehensile-tailed skink	Corucia zebrata	NORTHAMER	0	1.5	0	2533	0	1	1640	0	0
27940	396	1982	Prehensile-tailed skink	Corucia zebrata	NORTHAMER	0	1	0	3127	0	0	1301	0	1
27941	396	1982	Prehensile-tailed skink	Corucia zebrata	NORTHAMER	0	1	0	3127	0	0	1301	0	1
27942	397	1982	Prehensile-tailed skink	Corucia zebrata	NORTHAMER	0	1	0	3242	0	0	4156	0	1
27943	398	1982	Prehensile-tailed skink	Corucia zebrata	NORTHAMER	0	1	0	3976	0	0	1419	0	0
27944	398	1982	Prehensile-tailed skink	Corucia zebrata	NORTHAMER	0	1	0	3977	0	0	1420	0	0
27945	399	1982	Prehensile-tailed skink	Corucia zebrata	NORTHAMER	0	1	0	1441	0	0	1441	0	1
27946	400	1983	Prehensile-tailed skink	Corucia zebrata	NORTHAMER	0	1	0	3515	0	0	1689	0	1
27947	400	1983	Prehensile-tailed skink	Corucia zebrata	NORTHAMER	0	1	0	3515	0	0	1689	0	0
27948	401	1983	Prehensile-tailed skink	Corucia zebrata	NORTHAMER	0	1.5	0	3089	0	1	2196	0	0
27949	401	1983	Prehensile-tailed skink	Corucia zebrata	NORTHAMER	0	1.5	0	3089	0	1	2196	0	0
27950	402	1984	Prehensile-tailed skink	Corucia zebrata	NORTHAMER	0	1	0	3915	0	0	2089	0	1
27951	403	1984	Prehensile-tailed skink	Corucia zebrata	NORTHAMER	0	1	0	3984	0	0	4898	0	0
27952	404	1984	Prehensile-tailed skink	Corucia zebrata	NORTHAMER	0	1	0	4365	0	0	4365	0	0
27953	405	1985	Prehensile-tailed skink	Corucia zebrata	NORTHAMER	0	1.5	0	3497	0	1	2604	0	0
27954	405	1985	Prehensile-tailed skink	Corucia zebrata	NORTHAMER	0	1.5	0	3497	0	1	2604	0	0
27955	406	1985	Prehensile-tailed skink	Corucia zebrata	NORTHAMER	0	1	0	4495	0	0	4495	0	0
27956	407	1985	Prehensile-tailed skink	Corucia zebrata	NORTHAMER	0	1	0	4508	0	0	4508	0	1
27957	408	1985	Prehensile-tailed skink	Corucia zebrata	NORTHAMER	0	1	0	4183	0	0	2357	0	1
27958	408	1985	Prehensile-tailed skink	Corucia zebrata	NORTHAMER	0	1	0	4183	0	0	2357	0	1
27959	409	1985	Prehensile-tailed skink	Corucia zebrata	NORTHAMER	0	1	0	2434	0	0	2434	0	0
27960	410	1985	Prehensile-tailed skink	Corucia zebrata	NORTHAMER	0.25	2	1	1757	0	1	1757	0	1
27961	411	1986	Prehensile-tailed skink	Corucia zebrata	NORTHAMER	0	1	0	770	0	0	770	0	1
27962	412	1986	Prehensile-tailed skink	Corucia zebrata	NORTHAMER	0	1	0	2807	0	0	2807	0	0
27963	413	1986	Prehensile-tailed skink	Corucia zebrata	NORTHAMER	0	1	0	4636	0	0	2810	0	1
27964	414	1986	Prehensile-tailed skink	Corucia zebrata	NORTHAMER	0	1	0	1022	0	0	656	0	1
27965	415	1986	Prehensile-tailed skink	Corucia zebrata	NORTHAMER	0	1.5	0	4711	0	1	1497	0	0
27966	415	1986	Prehensile-tailed skink	Corucia zebrata	NORTHAMER	0	1.5	0	4711	0	1	1497	0	0
27967	416	1986	Prehensile-tailed skink	Corucia zebrata	NORTHAMER	0	1	0	5097	0	0	5097	0	0
27968	416	1986	Prehensile-tailed skink	Corucia zebrata	NORTHAMER	0	1	0	5097	0	0	5097	0	0
27969	417	1986	Prehensile-tailed skink	Corucia zebrata	NORTHAMER	0	1	0	5101	0	0	5101	0	0
27970	418	1987	Prehensile-tailed skink	Corucia zebrata	NORTHAMER	0	1	0	1368	0	0	1368	0	1
27971	419	1987	Prehensile-tailed skink	Corucia zebrata	NORTHAMER	0	1	0	3267	0	0	3267	0	1
27972	420	1987	Prehensile-tailed skink	Corucia zebrata	NORTHAMER	0	1	0	1457	0	0	1457	0	1
27973	421	1988	Prehensile-tailed skink	Corucia zebrata	NORTHAMER	0	1	0	1480	0	0	1480	0	1
27974	422	1988	Prehensile-tailed skink	Corucia zebrata	NORTHAMER	0	1	0	5153	0	0	3327	0	1
27975	423	1988	Prehensile-tailed skink	Corucia zebrata	NORTHAMER	0	1	0	1503	0	0	1503	0	0
27976	424	1988	Prehensile-tailed skink	Corucia zebrata	NORTHAMER	0	1.5	0	5285	0	1	2071	0	0
27977	424	1988	Prehensile-tailed skink	Corucia zebrata	NORTHAMER	0	1.5	0	5285	0	1	2071	0	0
27978	425	1988	Prehensile-tailed skink	Corucia zebrata	NORTHAMER	0	1	0	576	0	0	1247	0	0
27979	425	1988	Prehensile-tailed skink	Corucia zebrata	NORTHAMER	0	1	0	576	0	0	1247	0	0
27980	426	1988	Prehensile-tailed skink	Corucia zebrata	NORTHAMER	0	1	0	1709	0	0	1709	0	0
27981	427	1988	Prehensile-tailed skink	Corucia zebrata	NORTHAMER	0.25	2	1	2746	0	1	2746	0	0
27982	427	1988	Prehensile-tailed skink	Corucia zebrata	NORTHAMER	0.25	2	1	2746	0	1	2746	0	0
27983	428	1988	Prehensile-tailed skink	Corucia zebrata	NORTHAMER	0	1	0	3638	0	0	3638	0	0
27984	429	1988	Prehensile-tailed skink	Corucia zebrata	NORTHAMER	0	1	0	1814	0	0	1448	0	0
27985	429	1988	Prehensile-tailed skink	Corucia zebrata	NORTHAMER	0	1	0	1814	0	0	1448	0	1
27986	430	1989	Prehensile-tailed skink	Corucia zebrata	NORTHAMER	0	1	0	5592	0	0	3766	0	1
27987	430	1989	Prehensile-tailed skink	Corucia zebrata	NORTHAMER	0	1	0	5592	0	0	3766	0	1
27988	431	1989	Prehensile-tailed skink	Corucia zebrata	NORTHAMER	0	1	0	888	0	0	1559	0	0
27989	432	1989	Prehensile-tailed skink	Corucia zebrata	NORTHAMER	0	1	0	1570	0	0	899	0	0
27990	433	1989	Prehensile-tailed skink	Corucia zebrata	NORTHAMER	0	1	0	1012	0	0	1012	0	1
27991	434	1989	Prehensile-tailed skink	Corucia zebrata	NORTHAMER	0	1	0	2119	0	0	2119	0	1
27992	435	1989	Prehensile-tailed skink	Corucia zebrata	NORTHAMER	0	1	0	2133	0	0	2498	0	1
27993	436	1989	Prehensile-tailed skink	Corucia zebrata	NORTHAMER	0	1	0	2178	0	0	2178	0	1
27994	437	1990	Prehensile-tailed skink	Corucia zebrata	NORTHAMER	0	1	0	2319	0	0	2319	0	0
27995	438	1990	Prehensile-tailed skink	Corucia zebrata	NORTHAMER	0	1	0	1982	0	0	1982	0	0
27996	439	1990	Prehensile-tailed skink	Corucia zebrata	NORTHAMER	0	1	0	6027	0	0	4201	0	0
27997	440	1990	Prehensile-tailed skink	Corucia zebrata	NORTHAMER	0	1	0	984	0	0	984	0	0
27998	441	1990	Prehensile-tailed skink	Corucia zebrata	NORTHAMER	0	1	0	636	0	0	636	0	0
27999	442	1990	Prehensile-tailed skink	Corucia zebrata	NORTHAMER	0	1	0	2535	0	0	2535	0	1
28000	443	1990	Prehensile-tailed skink	Corucia zebrata	NORTHAMER	0	1	0	721	0	0	721	0	1
28001	437	1990	Prehensile-tailed skink	Corucia zebrata	NORTHAMER	0	1	0	2552	0	0	2552	0	0
28002	444	1990	Prehensile-tailed skink	Corucia zebrata	NORTHAMER	0	1	0	2129	0	0	1458	0	0
28003	445	1991	Prehensile-tailed skink	Corucia zebrata	NORTHAMER	0.25	1.5	0	6672	0	1	2164	0	0
28004	446	1991	Prehensile-tailed skink	Corucia zebrata	NORTHAMER	0	1.5	0	6355	0	1	3141	0	1
28005	446	1991	Prehensile-tailed skink	Corucia zebrata	NORTHAMER	0	1.5	0	6355	0	1	3141	0	0
28006	447	1991	Prehensile-tailed skink	Corucia zebrata	NORTHAMER	0	1	0	2708	0	0	2342	0	1
28007	447	1991	Prehensile-tailed skink	Corucia zebrata	NORTHAMER	0	1	0	2708	0	0	2342	0	1
28008	448	1991	Prehensile-tailed skink	Corucia zebrata	NORTHAMER	0	1.5	1	1237	0	0	2007	0	0
28009	449	1991	Prehensile-tailed skink	Corucia zebrata	NORTHAMER	0	1	0	6440	0	0	4614	0	1
28010	449	1991	Prehensile-tailed skink	Corucia zebrata	NORTHAMER	0	1	0	6440	0	0	4614	0	1
28011	450	1991	Prehensile-tailed skink	Corucia zebrata	NORTHAMER	0	1	0	968	0	0	968	0	1
28012	451	1991	Prehensile-tailed skink	Corucia zebrata	NORTHAMER	0.25	2	1	2274	0	1	2274	0	0
28013	452	1991	Prehensile-tailed skink	Corucia zebrata	NORTHAMER	0	1	0	1749	0	0	1749	0	1
28014	453	1991	Prehensile-tailed skink	Corucia zebrata	NORTHAMER	0	1	0	1755	0	0	2426	0	0
28015	453	1991	Prehensile-tailed skink	Corucia zebrata	NORTHAMER	0	1	0	1755	0	0	2426	0	1
28016	454	1991	Prehensile-tailed skink	Corucia zebrata	NORTHAMER	0	1.5	1	1358	0	0	1763	0	1
28017	455	1991	Prehensile-tailed skink	Corucia zebrata	NORTHAMER	0	1	0	2438	0	0	1767	0	0
28018	455	1991	Prehensile-tailed skink	Corucia zebrata	NORTHAMER	0	1	0	2438	0	0	1767	0	0
28019	456	1991	Prehensile-tailed skink	Corucia zebrata	NORTHAMER	0	1	0	2885	0	0	2885	0	1
28020	457	1991	Prehensile-tailed skink	Corucia zebrata	NORTHAMER	0	1	0	2889	0	0	3254	0	0
28021	458	1992	Prehensile-tailed skink	Corucia zebrata	NORTHAMER	0	1	0	2569	0	0	2569	0	0
28022	459	1992	Prehensile-tailed skink	Corucia zebrata	NORTHAMER	0	1	0	1255	0	0	1255	0	0
28023	460	1992	Prehensile-tailed skink	Corucia zebrata	NORTHAMER	0	1	0	2067	0	0	2067	0	0
28024	461	1992	Prehensile-tailed skink	Corucia zebrata	NORTHAMER	0	1.5	1	783	0	0	1378	0	0
28025	462	1992	Prehensile-tailed skink	Corucia zebrata	NORTHAMER	0	1	0	2122	0	0	1757	0	1
28026	462	1992	Prehensile-tailed skink	Corucia zebrata	NORTHAMER	0	1	0	2122	0	0	1757	0	1
28027	463	1992	Prehensile-tailed skink	Corucia zebrata	NORTHAMER	0	1.5	1	4126	0	0	3219	0	1
28028	464	1992	Prehensile-tailed skink	Corucia zebrata	NORTHAMER	0	1	0	2134	0	0	2805	0	1
28029	464	1992	Prehensile-tailed skink	Corucia zebrata	NORTHAMER	0	1	0	2134	0	0	2805	0	0
28030	465	1992	Prehensile-tailed skink	Corucia zebrata	NORTHAMER	0	1	0	3261	0	0	2895	0	1
28031	466	1993	Prehensile-tailed skink	Corucia zebrata	NORTHAMER	0	1	0	1491	0	0	1491	0	0
28032	467	1993	Prehensile-tailed skink	Corucia zebrata	NORTHAMER	0	1	0	1660	0	0	2934	0	1
28033	468	1993	Prehensile-tailed skink	Corucia zebrata	NORTHAMER	0	1	0	4852	0	0	3254	0	0
28034	469	1993	Prehensile-tailed skink	Corucia zebrata	NORTHAMER	0	1	0	3393	0	0	3393	0	1
28035	470	1993	Prehensile-tailed skink	Corucia zebrata	NORTHAMER	0	1.5	1	1913	0	0	2683	0	1
28036	471	1993	Prehensile-tailed skink	Corucia zebrata	NORTHAMER	0	1	0	882	0	0	1612	0	1
28037	472	1993	Prehensile-tailed skink	Corucia zebrata	NORTHAMER	0	1	0	2458	0	0	2458	0	1
28038	472	1993	Prehensile-tailed skink	Corucia zebrata	NORTHAMER	0	1	0	2458	0	0	2458	0	1
28039	473	1993	Prehensile-tailed skink	Corucia zebrata	NORTHAMER	0	1.5	1	1169	0	0	2130	0	1
28040	473	1993	Prehensile-tailed skink	Corucia zebrata	NORTHAMER	0	1.5	1	1169	0	0	2130	0	0
28041	474	1993	Prehensile-tailed skink	Corucia zebrata	NORTHAMER	0	1	0	2143	0	0	3238	0	1
28042	475	1993	Prehensile-tailed skink	Corucia zebrata	NORTHAMER	0	1	0	2512	0	0	3183	0	0
28043	475	1993	Prehensile-tailed skink	Corucia zebrata	NORTHAMER	0	1	0	2512	0	0	3183	0	0
28044	476	1994	Prehensile-tailed skink	Corucia zebrata	NORTHAMER	0	1	0	3668	0	0	3302	0	1
28045	477	1994	Prehensile-tailed skink	Corucia zebrata	NORTHAMER	0	1	0	2267	0	0	2267	0	1
28046	478	1994	Prehensile-tailed skink	Corucia zebrata	NORTHAMER	0	1.5	1	2309	0	0	3677	0	0
28047	479	1994	Prehensile-tailed skink	Corucia zebrata	NORTHAMER	0	1	0	2219	0	0	2219	0	1
28048	480	1994	Prehensile-tailed skink	Corucia zebrata	NORTHAMER	0	1	0	2013	0	0	3287	0	1
28049	481	1994	Prehensile-tailed skink	Corucia zebrata	NORTHAMER	0	2.25	1.5	4278	0	1	4115	0	0
28050	482	1994	Prehensile-tailed skink	Corucia zebrata	NORTHAMER	0	1	0	2305	0	0	2305	0	0
28051	483	1994	Prehensile-tailed skink	Corucia zebrata	NORTHAMER	0.25	2	1	1255	0	1	1612	0	0
28052	484	1994	Prehensile-tailed skink	Corucia zebrata	NORTHAMER	0	1	0	3440	0	0	3440	0	1
28053	485	1994	Prehensile-tailed skink	Corucia zebrata	NORTHAMER	0	1	0	2716	0	0	2351	0	0
28054	486	1994	Prehensile-tailed skink	Corucia zebrata	NORTHAMER	0	1	0	5300	0	0	3702	0	1
28055	487	1994	Prehensile-tailed skink	Corucia zebrata	NORTHAMER	0	1	0	1650	0	0	1650	0	1
28056	488	1994	Prehensile-tailed skink	Corucia zebrata	NORTHAMER	0	1.5	1	1311	0	0	2032	0	1
28057	488	1994	Prehensile-tailed skink	Corucia zebrata	NORTHAMER	0	1.5	1	1311	0	0	2032	0	1
28058	489	1994	Prehensile-tailed skink	Corucia zebrata	NORTHAMER	0	1.5	1	1462	0	0	2423	0	0
28059	490	1994	Prehensile-tailed skink	Corucia zebrata	NORTHAMER	0	1	0	2797	0	0	2797	0	1
28060	490	1994	Prehensile-tailed skink	Corucia zebrata	NORTHAMER	0	1	0	2797	0	0	2797	0	0
28061	491	1994	Prehensile-tailed skink	Corucia zebrata	NORTHAMER	0	1.5	1	2408	0	0	2813	0	1
28062	492	1994	Prehensile-tailed skink	Corucia zebrata	NORTHAMER	0	1	0	2087	0	0	2087	0	1
28063	493	1994	Prehensile-tailed skink	Corucia zebrata	NORTHAMER	0	1.5	1	1089	0	0	4305	0	1
28064	479	1994	Prehensile-tailed skink	Corucia zebrata	NORTHAMER	0	1	0	2484	0	0	2484	0	0
28065	494	1994	Prehensile-tailed skink	Corucia zebrata	NORTHAMER	0	1	0	2153	0	0	2153	0	1
28066	495	1994	Prehensile-tailed skink	Corucia zebrata	NORTHAMER	0	1	0	3984	0	0	5810	0	0
28067	477	1994	Prehensile-tailed skink	Corucia zebrata	NORTHAMER	0	1	0	2586	0	0	2586	0	1
28068	496	1994	Prehensile-tailed skink	Corucia zebrata	NORTHAMER	0	1	0	4361	0	0	3571	0	1
28069	496	1994	Prehensile-tailed skink	Corucia zebrata	NORTHAMER	0	1	0	4361	0	0	3571	0	0
28070	497	1994	Prehensile-tailed skink	Corucia zebrata	NORTHAMER	0	1.5	0	2910	0	1	5208	0	1
28071	498	1994	Prehensile-tailed skink	Corucia zebrata	NORTHAMER	0	1.5	0	2546	0	1	5039	0	1
28072	498	1994	Prehensile-tailed skink	Corucia zebrata	NORTHAMER	0	1.5	0	2546	0	1	5039	0	1
28073	499	1994	Prehensile-tailed skink	Corucia zebrata	NORTHAMER	0	1	0	5837	0	0	4011	0	1
28074	500	1995	Prehensile-tailed skink	Corucia zebrata	NORTHAMER	0	1.5	1	1474	0	0	2195	0	1
28075	501	1995	Prehensile-tailed skink	Corucia zebrata	NORTHAMER	0	1	0	2344	0	0	3618	0	1
28076	502	1995	Prehensile-tailed skink	Corucia zebrata	NORTHAMER	0	1	0	8059	0	0	8059	0	0
28077	503	1995	Prehensile-tailed skink	Corucia zebrata	NORTHAMER	0	1	0	5871	0	0	4045	0	1
28078	504	1995	Prehensile-tailed skink	Corucia zebrata	NORTHAMER	0	1.5	1	2677	0	0	4045	0	1
28079	504	1995	Prehensile-tailed skink	Corucia zebrata	NORTHAMER	0	1.5	1	2677	0	0	4045	0	1
28080	505	1995	Prehensile-tailed skink	Corucia zebrata	NORTHAMER	0	1	0	4059	0	0	3693	0	1
28081	506	1995	Prehensile-tailed skink	Corucia zebrata	NORTHAMER	0	1	0	1608	0	0	877	0	1
28082	507	1995	Prehensile-tailed skink	Corucia zebrata	NORTHAMER	0	1.5	1	1753	0	0	2714	0	0
28083	508	1995	Prehensile-tailed skink	Corucia zebrata	NORTHAMER	0	1.5	0	2719	0	1	3689	0	1
28084	509	1995	Prehensile-tailed skink	Corucia zebrata	NORTHAMER	0.25	2	1	1672	0	1	2029	0	1
28085	510	1995	Prehensile-tailed skink	Corucia zebrata	NORTHAMER	0	1	0	2751	0	0	2751	0	0
28086	511	1995	Prehensile-tailed skink	Corucia zebrata	NORTHAMER	0	2.25	1.5	4800	0	1	4637	0	0
28087	512	1995	Prehensile-tailed skink	Corucia zebrata	NORTHAMER	0	1	0	941	0	0	941	0	0
28088	500	1995	Prehensile-tailed skink	Corucia zebrata	NORTHAMER	0	1.5	1	1685	0	0	2406	0	1
28089	513	1995	Prehensile-tailed skink	Corucia zebrata	NORTHAMER	0	1	0	2045	0	0	2045	0	1
28090	514	1995	Prehensile-tailed skink	Corucia zebrata	NORTHAMER	0	1	0	3147	0	0	3147	0	1
28091	515	1995	Prehensile-tailed skink	Corucia zebrata	NORTHAMER	0	1	0	5340	0	0	5340	0	1
28092	515	1995	Prehensile-tailed skink	Corucia zebrata	NORTHAMER	0	1	0	5340	0	0	5340	0	1
28093	516	1995	Prehensile-tailed skink	Corucia zebrata	NORTHAMER	0	1	0	2830	0	0	2830	0	1
28094	517	1995	Prehensile-tailed skink	Corucia zebrata	NORTHAMER	0	1	0	2907	0	0	2907	0	0
28095	501	1995	Prehensile-tailed skink	Corucia zebrata	NORTHAMER	0	1	0	2670	0	0	3944	0	1
28096	518	1995	Prehensile-tailed skink	Corucia zebrata	NORTHAMER	0	1.5	1	1480	0	0	6191	0	1
28097	504	1995	Prehensile-tailed skink	Corucia zebrata	NORTHAMER	0	1.5	1	2999	0	0	4367	0	1
28098	504	1995	Prehensile-tailed skink	Corucia zebrata	NORTHAMER	0	1.5	1	2999	0	0	4367	0	1
28099	519	1996	Prehensile-tailed skink	Corucia zebrata	NORTHAMER	0	1	0	3001	0	0	751	0	1
28100	520	1996	Prehensile-tailed skink	Corucia zebrata	NORTHAMER	0	1.5	0	2953	0	1	2411	0	1
28101	521	1996	Prehensile-tailed skink	Corucia zebrata	NORTHAMER	0	1.5	1	1154	0	0	1127	0	1
28102	522	1996	Prehensile-tailed skink	Corucia zebrata	NORTHAMER	0	1	0	6247	0	0	4421	0	1
28103	523	1996	Prehensile-tailed skink	Corucia zebrata	NORTHAMER	0	1	0	4786	0	0	3996	0	1
28104	523	1996	Prehensile-tailed skink	Corucia zebrata	NORTHAMER	0	1	0	4786	0	0	3996	0	1
28105	524	1996	Prehensile-tailed skink	Corucia zebrata	NORTHAMER	0	1	0	4438	0	0	4072	0	0
28106	525	1996	Prehensile-tailed skink	Corucia zebrata	NORTHAMER	0	1.75	1.5	5016	0	0	790	0	1
28107	526	1996	Prehensile-tailed skink	Corucia zebrata	NORTHAMER	0	1	0	2926	0	0	2427	0	1
28108	524	1996	Prehensile-tailed skink	Corucia zebrata	NORTHAMER	0	1	0	4480	0	0	4114	0	1
28109	527	1996	Prehensile-tailed skink	Corucia zebrata	NORTHAMER	0	1.5	1	1638	0	0	4854	0	1
28110	527	1996	Prehensile-tailed skink	Corucia zebrata	NORTHAMER	0	1.5	1	1638	0	0	4854	0	1
28111	528	1996	Prehensile-tailed skink	Corucia zebrata	NORTHAMER	0.25	2	1	1792	0	1	1792	0	0
28112	529	1996	Prehensile-tailed skink	Corucia zebrata	NORTHAMER	0	1.5	1	2022	0	0	2743	0	1
28113	529	1996	Prehensile-tailed skink	Corucia zebrata	NORTHAMER	0	1.5	1	2022	0	0	2743	0	1
28114	530	1996	Prehensile-tailed skink	Corucia zebrata	NORTHAMER	0	1	0	965	0	0	2061	0	0
28115	531	1996	Prehensile-tailed skink	Corucia zebrata	NORTHAMER	0	1	0	3166	0	0	3166	0	0
28116	532	1996	Prehensile-tailed skink	Corucia zebrata	NORTHAMER	0	1	0	6091	0	0	4493	0	1
28117	533	1996	Prehensile-tailed skink	Corucia zebrata	NORTHAMER	0	1.5	0	2822	0	1	1804	0	1
28118	534	1996	Prehensile-tailed skink	Corucia zebrata	NORTHAMER	0	1.5	0	3192	0	1	5685	0	1
28119	535	1996	Prehensile-tailed skink	Corucia zebrata	NORTHAMER	0	1.5	0	3213	0	1	4183	0	1
28120	536	1996	Prehensile-tailed skink	Corucia zebrata	NORTHAMER	0	1	0	8692	0	0	1022	0	0
28121	537	1996	Prehensile-tailed skink	Corucia zebrata	NORTHAMER	0	1	0	3014	0	0	4288	0	1
28122	538	1996	Prehensile-tailed skink	Corucia zebrata	NORTHAMER	0	1.5	0	3609	0	1	5907	0	1
28123	538	1996	Prehensile-tailed skink	Corucia zebrata	NORTHAMER	0	1.5	0	3609	0	1	5907	0	1
28124	539	1996	Prehensile-tailed skink	Corucia zebrata	NORTHAMER	0	1.5	1	3338	0	0	4706	0	1
28125	539	1996	Prehensile-tailed skink	Corucia zebrata	NORTHAMER	0	1.5	1	3338	0	0	4706	0	1
28126	540	1996	Prehensile-tailed skink	Corucia zebrata	NORTHAMER	0	1	0	1438	0	0	1438	0	0
28127	540	1996	Prehensile-tailed skink	Corucia zebrata	NORTHAMER	0	1	0	1438	0	0	1438	0	0
28128	541	1996	Prehensile-tailed skink	Corucia zebrata	NORTHAMER	0	1	0	3333	0	0	3333	0	1
28129	519	1996	Prehensile-tailed skink	Corucia zebrata	NORTHAMER	0	1	0	3333	0	0	1083	0	1
28130	519	1996	Prehensile-tailed skink	Corucia zebrata	NORTHAMER	0	1	0	3333	0	0	1083	0	1
28131	542	1997	Prehensile-tailed skink	Corucia zebrata	NORTHAMER	0	1.5	0	3329	0	1	2787	0	1
28132	543	1997	Prehensile-tailed skink	Corucia zebrata	NORTHAMER	0	1.5	1	3290	0	0	4060	0	1
28133	544	1997	Prehensile-tailed skink	Corucia zebrata	NORTHAMER	0	1	0	4796	0	0	4430	0	1
28134	545	1997	Prehensile-tailed skink	Corucia zebrata	NORTHAMER	0	1.5	1	2042	0	0	5258	0	1
28135	546	1997	Prehensile-tailed skink	Corucia zebrata	NORTHAMER	0	1	0	1242	0	0	2338	0	0
28136	547	1997	Prehensile-tailed skink	Corucia zebrata	NORTHAMER	0	1	0	3437	0	0	1245	0	1
28137	548	1997	Prehensile-tailed skink	Corucia zebrata	NORTHAMER	0	1	0	4903	0	0	3442	0	1
28138	549	1997	Prehensile-tailed skink	Corucia zebrata	NORTHAMER	0	1.5	1	2378	0	0	1991	0	1
28139	549	1997	Prehensile-tailed skink	Corucia zebrata	NORTHAMER	0	1.5	1	2378	0	0	1991	0	1
28140	550	1997	Prehensile-tailed skink	Corucia zebrata	NORTHAMER	0	1	0	3463	0	0	1505	0	0
28141	550	1997	Prehensile-tailed skink	Corucia zebrata	NORTHAMER	0	1	0	3463	0	0	1505	0	1
28142	551	1997	Prehensile-tailed skink	Corucia zebrata	NORTHAMER	0	1	0	1285	0	0	1285	0	1
28143	552	1997	Prehensile-tailed skink	Corucia zebrata	NORTHAMER	0	1.5	1	2404	0	0	3125	0	1
28144	553	1997	Prehensile-tailed skink	Corucia zebrata	NORTHAMER	0	1	0	3862	0	0	3862	0	0
28145	553	1997	Prehensile-tailed skink	Corucia zebrata	NORTHAMER	0	1	0	3862	0	0	3862	0	0
28146	554	1997	Prehensile-tailed skink	Corucia zebrata	NORTHAMER	0	1	0	5328	0	0	4538	0	1
28147	554	1997	Prehensile-tailed skink	Corucia zebrata	NORTHAMER	0	1	0	5328	0	0	4538	0	1
28148	555	1997	Prehensile-tailed skink	Corucia zebrata	NORTHAMER	0	1	0	1677	0	0	1677	0	0
28149	556	1997	Prehensile-tailed skink	Corucia zebrata	NORTHAMER	0.25	2	1	2310	0	1	2310	0	1
28150	556	1997	Prehensile-tailed skink	Corucia zebrata	NORTHAMER	0.25	2	1	2310	0	1	2310	0	0
28151	557	1997	Prehensile-tailed skink	Corucia zebrata	NORTHAMER	0	1	0	3239	0	0	3239	0	1
28152	557	1997	Prehensile-tailed skink	Corucia zebrata	NORTHAMER	0	1	0	3239	0	0	3239	0	1
28153	558	1997	Prehensile-tailed skink	Corucia zebrata	NORTHAMER	0	1.5	1	2616	0	0	3577	0	1
28154	559	1997	Prehensile-tailed skink	Corucia zebrata	NORTHAMER	0	1	0	3588	0	0	3588	0	1
28155	560	1997	Prehensile-tailed skink	Corucia zebrata	NORTHAMER	0	1	0	6521	0	0	4923	0	1
28156	561	1997	Prehensile-tailed skink	Corucia zebrata	NORTHAMER	0	1	0	2508	0	0	1777	0	1
28157	562	1997	Prehensile-tailed skink	Corucia zebrata	NORTHAMER	0	1	0	6903	0	0	5077	0	1
28158	563	1997	Prehensile-tailed skink	Corucia zebrata	NORTHAMER	0	1	0	1790	0	0	1790	0	1
28159	563	1997	Prehensile-tailed skink	Corucia zebrata	NORTHAMER	0	1	0	1790	0	0	1790	0	0
28160	564	1997	Prehensile-tailed skink	Corucia zebrata	NORTHAMER	0	1	0	6926	0	0	5100	0	1
28161	565	1997	Prehensile-tailed skink	Corucia zebrata	NORTHAMER	0	1.5	0	4006	0	1	6304	0	1
28162	566	1998	Prehensile-tailed skink	Corucia zebrata	NORTHAMER	0	1.5	0	3660	0	1	3118	0	1
28163	567	1998	Prehensile-tailed skink	Corucia zebrata	NORTHAMER	0	1	0	3730	0	0	1480	0	1
28164	567	1998	Prehensile-tailed skink	Corucia zebrata	NORTHAMER	0	1	0	3732	0	0	1482	0	1
28165	568	1998	Prehensile-tailed skink	Corucia zebrata	NORTHAMER	0	1	0	5151	0	0	4785	0	1
28166	568	1998	Prehensile-tailed skink	Corucia zebrata	NORTHAMER	0	1	0	5151	0	0	4785	0	1
28167	569	1998	Prehensile-tailed skink	Corucia zebrata	NORTHAMER	0	1	0	2602	0	0	5524	0	0
28168	570	1998	Prehensile-tailed skink	Corucia zebrata	NORTHAMER	0	1.75	1.5	5746	0	0	1520	0	0
28169	570	1998	Prehensile-tailed skink	Corucia zebrata	NORTHAMER	0	1.75	1.5	5746	0	0	1520	0	0
28170	571	1998	Prehensile-tailed skink	Corucia zebrata	NORTHAMER	0	1.5	0	3717	0	1	6210	0	1
28171	572	1998	Prehensile-tailed skink	Corucia zebrata	NORTHAMER	0	1.5	1	2338	0	0	5554	0	1
28172	572	1998	Prehensile-tailed skink	Corucia zebrata	NORTHAMER	0	1.5	1	2338	0	0	5554	0	1
28173	573	1998	Prehensile-tailed skink	Corucia zebrata	NORTHAMER	0	1	0	2010	0	0	2010	0	1
28174	573	1998	Prehensile-tailed skink	Corucia zebrata	NORTHAMER	0	1	0	2010	0	0	2010	0	1
28175	574	1998	Prehensile-tailed skink	Corucia zebrata	NORTHAMER	0	1	0	3482	0	0	3482	0	1
28176	575	1998	Prehensile-tailed skink	Corucia zebrata	NORTHAMER	0	1	0	4220	0	0	4220	0	1
28177	576	1998	Prehensile-tailed skink	Corucia zebrata	NORTHAMER	0.0625	2.25	1.5	1382	0	1	1326	0	0
28178	577	1998	Prehensile-tailed skink	Corucia zebrata	NORTHAMER	0	1	0	2817	0	0	3547	0	1
28179	578	1998	Prehensile-tailed skink	Corucia zebrata	NORTHAMER	0	1	0	3634	0	0	3634	0	1
28180	579	1998	Prehensile-tailed skink	Corucia zebrata	NORTHAMER	0	1	0	3242	0	0	1416	0	0
28181	580	1998	Prehensile-tailed skink	Corucia zebrata	NORTHAMER	0.25	1.5	0	3744	0	1	1400	0	1
28182	581	1998	Prehensile-tailed skink	Corucia zebrata	NORTHAMER	0	1	0	3257	0	0	3257	0	1
28183	582	1998	Prehensile-tailed skink	Corucia zebrata	NORTHAMER	0	2	1	1287	0	1	1472	0	1
28184	583	1998	Prehensile-tailed skink	Corucia zebrata	NORTHAMER	0	1	0	5088	0	0	2532	0	0
28185	584	1998	Prehensile-tailed skink	Corucia zebrata	NORTHAMER	0	1	0	2899	0	0	1803	0	1
28186	585	1998	Prehensile-tailed skink	Corucia zebrata	NORTHAMER	0	1	0	5826	0	0	5036	0	1
28187	570	1998	Prehensile-tailed skink	Corucia zebrata	NORTHAMER	0	1.75	1.5	6038	0	0	1812	0	0
28188	586	1998	Prehensile-tailed skink	Corucia zebrata	NORTHAMER	0	1	0	6929	0	0	5331	0	1
28189	587	1999	Prehensile-tailed skink	Corucia zebrata	NORTHAMER	0	1	0	1834	0	0	1834	0	1
28190	588	1999	Prehensile-tailed skink	Corucia zebrata	NORTHAMER	0	1	0	7315	0	0	5489	0	1
28191	589	1999	Prehensile-tailed skink	Corucia zebrata	NORTHAMER	0	1	0	5498	0	0	5132	0	1
28192	589	1999	Prehensile-tailed skink	Corucia zebrata	NORTHAMER	0	1	0	5498	0	0	5132	0	0
28193	590	1999	Prehensile-tailed skink	Corucia zebrata	NORTHAMER	0	1.5	1	2619	0	0	7330	0	1
28194	591	1999	Prehensile-tailed skink	Corucia zebrata	NORTHAMER	0	1.5	0	4060	0	1	3518	0	1
28195	592	1999	Prehensile-tailed skink	Corucia zebrata	NORTHAMER	0	1	0	5175	0	0	5175	0	1
28196	593	1999	Prehensile-tailed skink	Corucia zebrata	NORTHAMER	0	1.5	1	3014	0	0	2627	0	0
28197	594	1999	Prehensile-tailed skink	Corucia zebrata	NORTHAMER	0	1	0	3890	0	0	5164	0	1
28198	595	1999	Prehensile-tailed skink	Corucia zebrata	NORTHAMER	0	1.5	1	4224	0	0	5592	0	1
28199	595	1999	Prehensile-tailed skink	Corucia zebrata	NORTHAMER	0	1.5	1	4224	0	0	5592	0	1
28200	596	1999	Prehensile-tailed skink	Corucia zebrata	NORTHAMER	0	1	0	2320	0	0	2320	0	1
28201	597	1999	Prehensile-tailed skink	Corucia zebrata	NORTHAMER	0	1	0	5284	0	0	5284	0	1
28202	598	1999	Prehensile-tailed skink	Corucia zebrata	NORTHAMER	0	1	0	4203	0	0	2011	0	1
28203	599	1999	Prehensile-tailed skink	Corucia zebrata	NORTHAMER	0	1	0	3883	0	0	3883	0	1
28204	600	1999	Prehensile-tailed skink	Corucia zebrata	NORTHAMER	0	1.5	0	4271	0	1	6764	0	0
28205	601	1999	Prehensile-tailed skink	Corucia zebrata	NORTHAMER	0	1	0	3909	0	0	2487	0	1
28206	600	1999	Prehensile-tailed skink	Corucia zebrata	NORTHAMER	0	1.5	0	4288	0	1	6781	0	1
28207	602	1999	Prehensile-tailed skink	Corucia zebrata	NORTHAMER	0.0625	2.25	1.5	1810	0	1	1754	0	0
28208	603	1999	Prehensile-tailed skink	Corucia zebrata	NORTHAMER	0	1	0	3931	0	0	3201	0	1
28209	604	1999	Prehensile-tailed skink	Corucia zebrata	NORTHAMER	0	1	0	3982	0	0	3982	0	0
28210	605	1999	Prehensile-tailed skink	Corucia zebrata	NORTHAMER	0	1	0	3600	0	0	1774	0	1
28211	606	1999	Prehensile-tailed skink	Corucia zebrata	NORTHAMER	0.25	2	1	3091	0	1	3091	0	0
28212	593	1999	Prehensile-tailed skink	Corucia zebrata	NORTHAMER	0	1.5	1	3267	0	0	2880	0	1
28213	593	1999	Prehensile-tailed skink	Corucia zebrata	NORTHAMER	0	1.5	1	3267	0	0	2880	0	1
28214	607	1999	Prehensile-tailed skink	Corucia zebrata	NORTHAMER	0	1.5	1	2953	0	0	6169	0	1
28215	607	1999	Prehensile-tailed skink	Corucia zebrata	NORTHAMER	0	1.5	1	2953	0	0	6169	0	1
28216	608	1999	Prehensile-tailed skink	Corucia zebrata	NORTHAMER	0	1	0	7295	0	0	5697	0	1
28217	609	1999	Prehensile-tailed skink	Corucia zebrata	NORTHAMER	0	1	0	2547	0	0	2547	0	0
28218	588	1999	Prehensile-tailed skink	Corucia zebrata	NORTHAMER	0	1	0	7664	0	0	5838	0	1
28219	610	1999	Prehensile-tailed skink	Corucia zebrata	NORTHAMER	0	1	0	4380	0	0	2422	0	1
28220	611	2000	Prehensile-tailed skink	Corucia zebrata	NORTHAMER	0	1	0	5845	0	0	5845	0	1
28221	612	2000	Prehensile-tailed skink	Corucia zebrata	NORTHAMER	0	1	0	3298	0	0	2202	0	1
28222	613	2000	Prehensile-tailed skink	Corucia zebrata	NORTHAMER	0	1	0	6230	0	0	5440	0	1
28223	613	2000	Prehensile-tailed skink	Corucia zebrata	NORTHAMER	0	1	0	6230	0	0	5440	0	0
28224	614	2000	Prehensile-tailed skink	Corucia zebrata	NORTHAMER	0	1	0	4426	0	0	4426	0	0
28225	615	2000	Prehensile-tailed skink	Corucia zebrata	NORTHAMER	0	1.5	1	3006	0	0	7717	0	1
28226	616	2000	Prehensile-tailed skink	Corucia zebrata	NORTHAMER	0	1	0	2280	0	0	2280	0	1
28227	617	2000	Prehensile-tailed skink	Corucia zebrata	NORTHAMER	0	1	0	7043	0	0	7043	0	1
28228	617	2000	Prehensile-tailed skink	Corucia zebrata	NORTHAMER	0	1	0	7043	0	0	7043	0	1
28229	618	2000	Prehensile-tailed skink	Corucia zebrata	NORTHAMER	0	1	0	4455	0	0	3956	0	1
28230	619	2000	Prehensile-tailed skink	Corucia zebrata	NORTHAMER	0	1	0	4294	0	0	5568	0	1
28231	620	2000	Prehensile-tailed skink	Corucia zebrata	NORTHAMER	0	1	0	5619	0	0	5619	0	1
28232	621	2000	Prehensile-tailed skink	Corucia zebrata	NORTHAMER	0	2.25	1	1132	0	1.5	2143	0	0
28233	622	2000	Prehensile-tailed skink	Corucia zebrata	NORTHAMER	0	1	0	2747	0	0	2747	0	1
28234	622	2000	Prehensile-tailed skink	Corucia zebrata	NORTHAMER	0	1	0	2747	0	0	2747	0	1
28235	623	2000	Prehensile-tailed skink	Corucia zebrata	NORTHAMER	0	1	0	2756	0	0	4217	0	1
28236	624	2000	Prehensile-tailed skink	Corucia zebrata	NORTHAMER	0	1	0	4222	0	0	4222	0	1
28237	625	2000	Prehensile-tailed skink	Corucia zebrata	NORTHAMER	0	1	0	4956	0	0	4956	0	1
28238	626	2000	Prehensile-tailed skink	Corucia zebrata	NORTHAMER	0	1.5	1	4693	0	0	6061	0	0
28239	627	2000	Prehensile-tailed skink	Corucia zebrata	NORTHAMER	0	1.75	1.5	6646	0	0	2420	0	1
28240	628	2000	Prehensile-tailed skink	Corucia zebrata	NORTHAMER	0	1	0	4262	0	0	3897	0	1
28241	628	2000	Prehensile-tailed skink	Corucia zebrata	NORTHAMER	0	1	0	4262	0	0	3897	0	1
28242	629	2000	Prehensile-tailed skink	Corucia zebrata	NORTHAMER	0	1	0	3537	0	0	4267	0	1
28243	630	2000	Prehensile-tailed skink	Corucia zebrata	NORTHAMER	0	1.5	0	2818	0	1	2750	0	1
28244	631	2000	Prehensile-tailed skink	Corucia zebrata	NORTHAMER	0	1	0	3179	0	0	3544	0	1
28245	631	2000	Prehensile-tailed skink	Corucia zebrata	NORTHAMER	0	1	0	3179	0	0	3544	0	0
28246	632	2000	Prehensile-tailed skink	Corucia zebrata	NORTHAMER	0	1.5	0	5033	0	1	7331	0	0
28247	633	2000	Prehensile-tailed skink	Corucia zebrata	NORTHAMER	0.0625	2.25	1.5	2193	0	1	2137	0	0
28248	634	2000	Prehensile-tailed skink	Corucia zebrata	NORTHAMER	0	2	1	1976	0	1	2161	0	1
28249	635	2000	Prehensile-tailed skink	Corucia zebrata	NORTHAMER	0	1	0	1408	0	0	3600	0	1
28250	636	2000	Prehensile-tailed skink	Corucia zebrata	NORTHAMER	0	1	0	4332	0	0	2910	0	1
28251	637	2000	Prehensile-tailed skink	Corucia zebrata	NORTHAMER	0	1.5	1	3311	0	0	6527	0	0
28252	638	2000	Prehensile-tailed skink	Corucia zebrata	NORTHAMER	0	1	0	4367	0	0	4367	0	1
28253	639	2000	Prehensile-tailed skink	Corucia zebrata	NORTHAMER	0	1	0	4703	0	0	2745	0	1
28254	639	2000	Prehensile-tailed skink	Corucia zebrata	NORTHAMER	0	1	0	4703	0	0	2745	0	0
28255	640	2000	Prehensile-tailed skink	Corucia zebrata	NORTHAMER	0	1	0	2884	0	0	2884	0	0
28256	641	2000	Prehensile-tailed skink	Corucia zebrata	NORTHAMER	0	1.5	1	3630	0	0	4351	0	1
28257	642	2000	Prehensile-tailed skink	Corucia zebrata	NORTHAMER	0	1	0	4357	0	0	3627	0	1
28258	643	2000	Prehensile-tailed skink	Corucia zebrata	NORTHAMER	0	1	0	4736	0	0	2544	0	1
28259	644	2001	Prehensile-tailed skink	Corucia zebrata	NORTHAMER	0	1	0	4385	0	0	2924	0	1
28260	645	2001	Prehensile-tailed skink	Corucia zebrata	NORTHAMER	0.25	2.25	1	3329	0	1.5	1849	0	1
28261	646	2001	Prehensile-tailed skink	Corucia zebrata	NORTHAMER	0	1.5	1	3343	0	0	8054	0	1
28262	647	2001	Prehensile-tailed skink	Corucia zebrata	NORTHAMER	0	1	0	8056	0	0	6230	0	1
28263	648	2001	Prehensile-tailed skink	Corucia zebrata	NORTHAMER	0	1	0	2586	0	0	2586	0	1
28264	649	2001	Prehensile-tailed skink	Corucia zebrata	NORTHAMER	0	1	0	6248	0	0	6248	0	1
28265	650	2001	Prehensile-tailed skink	Corucia zebrata	NORTHAMER	0	1	0	4431	0	0	4431	0	1
28266	651	2001	Prehensile-tailed skink	Corucia zebrata	NORTHAMER	0	1	0	7743	0	0	6145	0	1
28267	652	2001	Prehensile-tailed skink	Corucia zebrata	NORTHAMER	0.25	2.5	1.5	1390	0	1.5	1390	0	1
28268	653	2001	Prehensile-tailed skink	Corucia zebrata	NORTHAMER	0	1.5	0	4853	0	1	7346	0	1
28269	653	2001	Prehensile-tailed skink	Corucia zebrata	NORTHAMER	0	1.5	0	4853	0	1	7346	0	1
28270	654	2001	Prehensile-tailed skink	Corucia zebrata	NORTHAMER	0	1	0	4867	0	0	4867	0	1
28271	655	2001	Prehensile-tailed skink	Corucia zebrata	NORTHAMER	0	1	0	6698	0	0	5908	0	1
28272	655	2001	Prehensile-tailed skink	Corucia zebrata	NORTHAMER	0	1	0	6698	0	0	5908	0	0
28273	656	2001	Prehensile-tailed skink	Corucia zebrata	NORTHAMER	0	1	0	3787	0	0	2691	0	1
28274	657	2001	Prehensile-tailed skink	Corucia zebrata	NORTHAMER	0	1	0	1612	0	0	1612	0	1
28275	658	2001	Prehensile-tailed skink	Corucia zebrata	NORTHAMER	0	1.75	1.5	6950	0	0	2724	0	1
28276	659	2001	Prehensile-tailed skink	Corucia zebrata	NORTHAMER	0.0313	2.625	1.5	2223	0	1.75	1960	0	0
28277	660	2001	Prehensile-tailed skink	Corucia zebrata	NORTHAMER	0	1.5	1	3893	0	0	4614	0	1
28278	660	2001	Prehensile-tailed skink	Corucia zebrata	NORTHAMER	0	1.5	1	3893	0	0	4614	0	1
28279	661	2001	Prehensile-tailed skink	Corucia zebrata	NORTHAMER	0.25	1.75	1.5	641	0	0	3521	0	0
28280	661	2001	Prehensile-tailed skink	Corucia zebrata	NORTHAMER	0.25	1.75	1.5	644	0	0	3524	0	0
28281	662	2001	Prehensile-tailed skink	Corucia zebrata	NORTHAMER	0	1.5	1	3606	0	0	6822	0	0
28282	662	2001	Prehensile-tailed skink	Corucia zebrata	NORTHAMER	0	1.5	1	3606	0	0	6822	0	0
28283	663	2001	Prehensile-tailed skink	Corucia zebrata	NORTHAMER	0	1	0	4291	0	0	4291	0	1
28284	664	2001	Prehensile-tailed skink	Corucia zebrata	NORTHAMER	0	1	0	4314	0	0	2488	0	1
28285	665	2001	Prehensile-tailed skink	Corucia zebrata	NORTHAMER	0	1	0	4693	0	0	4328	0	1
28286	651	2001	Prehensile-tailed skink	Corucia zebrata	NORTHAMER	0	1	0	7986	0	0	6388	0	1
28287	650	2001	Prehensile-tailed skink	Corucia zebrata	NORTHAMER	0	1	0	4708	0	0	4708	0	1
28288	666	2001	Prehensile-tailed skink	Corucia zebrata	NORTHAMER	0	1	0	1786	0	0	1786	0	0
28289	667	2001	Prehensile-tailed skink	Corucia zebrata	NORTHAMER	0	1	0	5085	0	0	3127	0	1
28290	667	2001	Prehensile-tailed skink	Corucia zebrata	NORTHAMER	0	1	0	5085	0	0	3127	0	1
28291	668	2001	Prehensile-tailed skink	Corucia zebrata	NORTHAMER	0	1	0	3273	0	0	3273	0	0
28292	645	2001	Prehensile-tailed skink	Corucia zebrata	NORTHAMER	0.25	2.25	1	3685	0	1.5	2205	0	1
28293	668	2001	Prehensile-tailed skink	Corucia zebrata	NORTHAMER	0	1	0	3283	0	0	3283	0	1
28294	669	2002	Prehensile-tailed skink	Corucia zebrata	NORTHAMER	0	1	0	5115	0	0	2923	0	1
28295	670	2002	Prehensile-tailed skink	Corucia zebrata	NORTHAMER	0	1	0	2942	0	0	2942	0	0
28296	671	2002	Prehensile-tailed skink	Corucia zebrata	NORTHAMER	0	1	0	6628	0	0	6628	0	0
28297	672	2002	Prehensile-tailed skink	Corucia zebrata	NORTHAMER	0	1.5	1	4081	0	0	4802	0	1
28298	672	2002	Prehensile-tailed skink	Corucia zebrata	NORTHAMER	0	1.5	1	4081	0	0	4802	0	1
28299	673	2002	Prehensile-tailed skink	Corucia zebrata	NORTHAMER	0	1	0	6638	0	0	6272	0	0
28300	673	2002	Prehensile-tailed skink	Corucia zebrata	NORTHAMER	0	1	0	6638	0	0	6272	0	1
28301	674	2002	Prehensile-tailed skink	Corucia zebrata	NORTHAMER	0	1	0	8100	0	0	6502	0	0
28302	675	2002	Prehensile-tailed skink	Corucia zebrata	NORTHAMER	0	1	0	8475	0	0	6649	0	1
28303	676	2002	Prehensile-tailed skink	Corucia zebrata	NORTHAMER	0	1	0	4827	0	0	4097	0	1
28304	677	2002	Prehensile-tailed skink	Corucia zebrata	NORTHAMER	0	2.25	1	1869	0	1.5	2880	0	0
28305	678	2002	Prehensile-tailed skink	Corucia zebrata	NORTHAMER	0	1	0	2635	0	0	3439	0	1
28306	679	2002	Prehensile-tailed skink	Corucia zebrata	NORTHAMER	0	1.5	1	4252	0	0	4973	0	1
28307	679	2002	Prehensile-tailed skink	Corucia zebrata	NORTHAMER	0	1.5	1	4252	0	0	4973	0	1
28308	680	2002	Prehensile-tailed skink	Corucia zebrata	NORTHAMER	0	1	0	6833	0	0	2084	0	1
28309	681	2002	Prehensile-tailed skink	Corucia zebrata	NORTHAMER	0	1	0	3545	0	0	3545	0	0
28310	682	2002	Prehensile-tailed skink	Corucia zebrata	NORTHAMER	0	1.75	1.5	2926	0	0	4278	0	0
28311	683	2002	Prehensile-tailed skink	Corucia zebrata	NORTHAMER	0	1	0	5009	0	0	5009	0	1
28312	684	2002	Prehensile-tailed skink	Corucia zebrata	NORTHAMER	0	1	0	5016	0	0	5016	0	1
28313	685	2002	Prehensile-tailed skink	Corucia zebrata	NORTHAMER	0	2	1	2680	0	1	2865	0	1
28314	686	2002	Prehensile-tailed skink	Corucia zebrata	NORTHAMER	0	1	0	3577	0	0	5038	0	1
28315	687	2002	Prehensile-tailed skink	Corucia zebrata	NORTHAMER	0	1.5	0	5444	0	1	6414	0	1
28316	688	2002	Prehensile-tailed skink	Corucia zebrata	NORTHAMER	0.25	1.75	1.5	1414	0	0	8744	0	1
28317	689	2003	Prehensile-tailed skink	Corucia zebrata	NORTHAMER	0	1	0	2195	0	0	2195	0	1
28318	689	2003	Prehensile-tailed skink	Corucia zebrata	NORTHAMER	0	1	0	2195	0	0	2195	0	0
28319	690	2003	Prehensile-tailed skink	Corucia zebrata	NORTHAMER	0	1.5	0	5855	0	1	8153	0	1
28320	690	2003	Prehensile-tailed skink	Corucia zebrata	NORTHAMER	0	1.5	0	5855	0	1	8153	0	1
28321	691	2003	Prehensile-tailed skink	Corucia zebrata	NORTHAMER	0	1	0	6974	0	0	6974	0	1
28322	692	2003	Prehensile-tailed skink	Corucia zebrata	NORTHAMER	0	1	0	4420	0	0	3689	0	1
28323	693	2003	Prehensile-tailed skink	Corucia zebrata	NORTHAMER	0	1	0	5159	0	0	3639	0	1
28324	694	2003	Prehensile-tailed skink	Corucia zebrata	NORTHAMER	0	1	0	2963	0	0	5056	0	1
28325	695	2003	Prehensile-tailed skink	Corucia zebrata	NORTHAMER	0	2.25	1.5	1289	0	1	2246	0	1
28326	696	2003	Prehensile-tailed skink	Corucia zebrata	NORTHAMER	0	1	0	5280	0	0	5280	0	1
28327	697	2003	Prehensile-tailed skink	Corucia zebrata	NORTHAMER	0	2.25	1	2264	0	1.5	3275	0	1
28328	698	2003	Prehensile-tailed skink	Corucia zebrata	NORTHAMER	0	2.25	1.5	2530	0	1	2285	0	0
28329	699	2003	Prehensile-tailed skink	Corucia zebrata	NORTHAMER	0	1	0	7187	0	0	2438	0	1
28330	700	2003	Prehensile-tailed skink	Corucia zebrata	NORTHAMER	0	1	0	4634	0	0	3538	0	1
28331	701	2003	Prehensile-tailed skink	Corucia zebrata	NORTHAMER	0	2	1	3052	0	1	3237	0	1
28332	702	2003	Prehensile-tailed skink	Corucia zebrata	NORTHAMER	0	2	1	1612	0	1	2521	0	1
28333	694	2003	Prehensile-tailed skink	Corucia zebrata	NORTHAMER	0	1	0	3202	0	0	5295	0	0
28334	703	2003	Prehensile-tailed skink	Corucia zebrata	NORTHAMER	0	1	0	3984	0	0	3984	0	1
28335	704	2003	Prehensile-tailed skink	Corucia zebrata	NORTHAMER	0	1.75	1.5	7816	0	0	3590	0	1
28336	704	2003	Prehensile-tailed skink	Corucia zebrata	NORTHAMER	0	1.75	1.5	7816	0	0	3590	0	1
28337	705	2003	Prehensile-tailed skink	Corucia zebrata	NORTHAMER	0	1	0	3980	0	0	3980	0	1
28338	706	2004	Prehensile-tailed skink	Corucia zebrata	NORTHAMER	0	2.25	1.5	2140	0	1	1944	0	1
28339	707	2004	Prehensile-tailed skink	Corucia zebrata	NORTHAMER	0	1	0	7320	0	0	7320	0	1
28340	708	2004	Prehensile-tailed skink	Corucia zebrata	NORTHAMER	0	1	0	5509	0	0	4779	0	1
28341	708	2004	Prehensile-tailed skink	Corucia zebrata	NORTHAMER	0	1	0	5509	0	0	4779	0	0
28342	709	2004	Prehensile-tailed skink	Corucia zebrata	NORTHAMER	0	1	0	2595	0	0	2595	0	0
28343	709	2004	Prehensile-tailed skink	Corucia zebrata	NORTHAMER	0	1	0	2595	0	0	2595	0	0
28344	710	2004	Prehensile-tailed skink	Corucia zebrata	NORTHAMER	0	2.25	1.5	1580	0	1	2537	0	1
28345	710	2004	Prehensile-tailed skink	Corucia zebrata	NORTHAMER	0	2.25	1.5	1580	0	1	2537	0	1
28346	711	2004	Prehensile-tailed skink	Corucia zebrata	NORTHAMER	0.0313	2.625	1.5	3289	0	1.75	3026	0	1
28347	712	2004	Prehensile-tailed skink	Corucia zebrata	NORTHAMER	0	1	0	4919	0	0	3823	0	1
28348	713	2004	Prehensile-tailed skink	Corucia zebrata	NORTHAMER	0	2.25	1	2618	0	1.5	3629	0	0
28349	714	2004	Prehensile-tailed skink	Corucia zebrata	NORTHAMER	0	1	0	3381	0	0	4185	0	0
28350	715	2004	Prehensile-tailed skink	Corucia zebrata	NORTHAMER	0.25	1.5	0	4962	0	1	1409	0	0
28351	716	2004	Prehensile-tailed skink	Corucia zebrata	NORTHAMER	0	1	0	4242	0	0	4242	0	0
28352	716	2004	Prehensile-tailed skink	Corucia zebrata	NORTHAMER	0	1	0	4242	0	0	4242	0	0
28353	717	2004	Prehensile-tailed skink	Corucia zebrata	NORTHAMER	0	1.5	0	6472	0	1	8770	0	1
28354	718	2004	Prehensile-tailed skink	Corucia zebrata	NORTHAMER	0.0625	2.25	1.5	2689	0	1	3586	0	0
28355	719	2004	Prehensile-tailed skink	Corucia zebrata	NORTHAMER	0	1	0	4351	0	0	4351	0	1
28356	720	2004	Prehensile-tailed skink	Corucia zebrata	NORTHAMER	0	1.75	1.5	8178	0	0	3952	0	1
28357	720	2004	Prehensile-tailed skink	Corucia zebrata	NORTHAMER	0	1.75	1.5	8178	0	0	3952	0	1
28358	721	2004	Prehensile-tailed skink	Corucia zebrata	NORTHAMER	0	1	0	5790	0	0	5425	0	1
28359	706	2004	Prehensile-tailed skink	Corucia zebrata	NORTHAMER	0	2.25	1.5	2461	0	1	2265	0	1
28360	706	2004	Prehensile-tailed skink	Corucia zebrata	NORTHAMER	0	2.25	1.5	2461	0	1	2265	0	1
28361	722	2004	Prehensile-tailed skink	Corucia zebrata	NORTHAMER	0	1.5	0	6198	0	1	8691	0	1
28362	707	2004	Prehensile-tailed skink	Corucia zebrata	NORTHAMER	0	1	0	7670	0	0	7670	0	1
28363	723	2005	Prehensile-tailed skink	Corucia zebrata	NORTHAMER	0.0625	2.25	1.5	2489	0	1	2715	0	1
28364	724	2005	Prehensile-tailed skink	Corucia zebrata	NORTHAMER	0	1	0	2940	0	0	2940	0	0
28365	724	2005	Prehensile-tailed skink	Corucia zebrata	NORTHAMER	0	1	0	2940	0	0	2940	0	0
28366	725	2005	Prehensile-tailed skink	Corucia zebrata	NORTHAMER	0	2.25	1.5	1912	0	1	2869	0	0
28367	726	2005	Prehensile-tailed skink	Corucia zebrata	NORTHAMER	0	1	0	4804	0	0	5169	0	0
28368	727	2005	Prehensile-tailed skink	Corucia zebrata	NORTHAMER	0	1	0	4080	0	0	4080	0	1
28369	728	2005	Prehensile-tailed skink	Corucia zebrata	NORTHAMER	0	1	0	6296	0	0	6296	0	1
28370	728	2005	Prehensile-tailed skink	Corucia zebrata	NORTHAMER	0	1	0	6296	0	0	6296	0	1
28371	729	2005	Prehensile-tailed skink	Corucia zebrata	NORTHAMER	0	1	0	7765	0	0	7399	0	1
28372	729	2005	Prehensile-tailed skink	Corucia zebrata	NORTHAMER	0	1	0	7765	0	0	7399	0	1
28373	730	2005	Prehensile-tailed skink	Corucia zebrata	NORTHAMER	0	1	0	5943	0	0	5213	0	1
28374	731	2005	Prehensile-tailed skink	Corucia zebrata	NORTHAMER	0.25	1.5	0	7787	0	1	1539	0	1
28375	732	2005	Prehensile-tailed skink	Corucia zebrata	NORTHAMER	0	1	0	4510	0	0	5971	0	1
28376	733	2005	Prehensile-tailed skink	Corucia zebrata	NORTHAMER	0.0313	2.625	1.5	3669	0	1.75	3406	0	1
28377	734	2005	Prehensile-tailed skink	Corucia zebrata	NORTHAMER	0	1.5	1	5466	0	0	4600	0	0
28378	735	2005	Prehensile-tailed skink	Corucia zebrata	NORTHAMER	0	1	0	4616	0	0	4616	0	1
28379	735	2005	Prehensile-tailed skink	Corucia zebrata	NORTHAMER	0	1	0	4616	0	0	4616	0	1
28380	736	2005	Prehensile-tailed skink	Corucia zebrata	NORTHAMER	0	1	0	5383	0	0	4287	0	1
28381	737	2005	Prehensile-tailed skink	Corucia zebrata	NORTHAMER	0	1.75	1.5	3278	0	0	4299	0	1
28382	738	2005	Prehensile-tailed skink	Corucia zebrata	NORTHAMER	0	1	0	4705	0	0	4705	0	1
28383	739	2005	Prehensile-tailed skink	Corucia zebrata	NORTHAMER	0	2	1	3827	0	1	4012	0	1
28384	740	2005	Prehensile-tailed skink	Corucia zebrata	NORTHAMER	0	1	0	6178	0	0	5448	0	1
28385	741	2005	Prehensile-tailed skink	Corucia zebrata	NORTHAMER	0	1	0	5818	0	0	5818	0	1
28386	742	2006	Prehensile-tailed skink	Corucia zebrata	NORTHAMER	0.125	1.75	0	8049	0	1.5	3684	0	1
28387	743	2006	Prehensile-tailed skink	Corucia zebrata	NORTHAMER	0	2.375	1.75	1675	0	1	1958	0	1
28388	743	2006	Prehensile-tailed skink	Corucia zebrata	NORTHAMER	0	2.375	1.75	1675	0	1	1958	0	1
28389	744	2006	Prehensile-tailed skink	Corucia zebrata	NORTHAMER	0	1	0	8053	0	0	8053	0	1
28390	745	2006	Prehensile-tailed skink	Corucia zebrata	NORTHAMER	0.125	2	1	2398	0	1	1898	0	1
28391	746	2006	Prehensile-tailed skink	Corucia zebrata	NORTHAMER	0	1.5	0	6621	0	1	9114	0	1
28392	746	2006	Prehensile-tailed skink	Corucia zebrata	NORTHAMER	0	1.5	0	6621	0	1	9114	0	0
28393	747	2006	Prehensile-tailed skink	Corucia zebrata	NORTHAMER	0	1	0	12116	0	0	6272	0	1
28394	748	2006	Prehensile-tailed skink	Corucia zebrata	NORTHAMER	0	1	0	9953	0	0	8127	0	0
28395	749	2006	Prehensile-tailed skink	Corucia zebrata	NORTHAMER	0	1	0	8173	0	0	7807	0	1
28396	749	2006	Prehensile-tailed skink	Corucia zebrata	NORTHAMER	0	1	0	8173	0	0	7807	0	1
28397	750	2006	Prehensile-tailed skink	Corucia zebrata	NORTHAMER	0	1	0	3431	0	0	3431	0	0
28398	751	2006	Prehensile-tailed skink	Corucia zebrata	NORTHAMER	0	1	0	4899	0	0	6360	0	1
28399	752	2006	Prehensile-tailed skink	Corucia zebrata	NORTHAMER	0	1	0	4680	0	0	4680	0	1
28400	753	2006	Prehensile-tailed skink	Corucia zebrata	NORTHAMER	0	2	1	4175	0	1	4360	0	0
28401	754	2006	Prehensile-tailed skink	Corucia zebrata	NORTHAMER	0	1	0	5096	0	0	5096	0	1
28402	755	2006	Prehensile-tailed skink	Corucia zebrata	NORTHAMER	0	1.75	1.5	3674	0	0	4695	0	1
28403	756	2006	Prehensile-tailed skink	Corucia zebrata	NORTHAMER	0	1	0	5064	0	0	5064	0	1
28404	745	2006	Prehensile-tailed skink	Corucia zebrata	NORTHAMER	0.125	2	1	2721	0	1	2221	0	1
28405	747	2006	Prehensile-tailed skink	Corucia zebrata	NORTHAMER	0	1	0	5833	0	0	6563	0	1
28406	747	2006	Prehensile-tailed skink	Corucia zebrata	NORTHAMER	0	1	0	5833	0	0	6563	0	1
28407	757	2007	Prehensile-tailed skink	Corucia zebrata	NORTHAMER	0	1	0	8408	0	0	8408	0	1
28408	758	2007	Prehensile-tailed skink	Corucia zebrata	NORTHAMER	0	1	0	6959	0	0	4767	0	0
28409	759	2007	Prehensile-tailed skink	Corucia zebrata	NORTHAMER	0	1	0	6599	0	0	5869	0	1
28410	760	2007	Prehensile-tailed skink	Corucia zebrata	NORTHAMER	0	1.5	1	3582	0	0	3607	0	1
28411	761	2007	Prehensile-tailed skink	Corucia zebrata	NORTHAMER	0	1	0	4366	0	0	5170	0	0
28412	762	2007	Prehensile-tailed skink	Corucia zebrata	NORTHAMER	0	1	0	5259	0	0	6720	0	1
28413	762	2007	Prehensile-tailed skink	Corucia zebrata	NORTHAMER	0	1	0	5259	0	0	6720	0	1
28414	763	2007	Prehensile-tailed skink	Corucia zebrata	NORTHAMER	0	1.5	1	6163	0	0	5297	0	1
28415	764	2007	Prehensile-tailed skink	Corucia zebrata	NORTHAMER	0.0625	2.25	1.5	3692	0	1	4589	0	0
28416	764	2007	Prehensile-tailed skink	Corucia zebrata	NORTHAMER	0.0625	2.25	1.5	3692	0	1	4589	0	0
28417	757	2007	Prehensile-tailed skink	Corucia zebrata	NORTHAMER	0	1	0	10464	0	0	8638	0	1
28418	765	2007	Prehensile-tailed skink	Corucia zebrata	NORTHAMER	0	1.5	0	7654	0	1	1996	0	1
28419	766	2007	Prehensile-tailed skink	Corucia zebrata	NORTHAMER	0	1	0	5404	0	0	5404	0	1
28420	767	2007	Prehensile-tailed skink	Corucia zebrata	NORTHAMER	0	1	0	6841	0	0	5380	0	1
28421	767	2007	Prehensile-tailed skink	Corucia zebrata	NORTHAMER	0	1	0	6841	0	0	5380	0	1
28422	768	2007	Prehensile-tailed skink	Corucia zebrata	NORTHAMER	0	1	0	5394	0	0	5394	0	1
28423	769	2007	Prehensile-tailed skink	Corucia zebrata	NORTHAMER	0	1	0	6499	0	0	6499	0	0
28424	770	2007	Prehensile-tailed skink	Corucia zebrata	NORTHAMER	0	1.75	1.5	4802	0	0	2136	0	1
28425	771	2007	Prehensile-tailed skink	Corucia zebrata	NORTHAMER	0	1	0	5060	0	0	5060	0	1
28426	772	2007	Prehensile-tailed skink	Corucia zebrata	NORTHAMER	0	1	0	8714	0	0	3965	0	1
28427	773	2007	Prehensile-tailed skink	Corucia zebrata	NORTHAMER	0	1.75	1.5	4040	0	0	5061	0	0
28428	774	2007	Prehensile-tailed skink	Corucia zebrata	NORTHAMER	0	2	1	4576	0	1	4761	0	1
28429	775	2007	Prehensile-tailed skink	Corucia zebrata	NORTHAMER	0	1	0	5090	0	0	5090	0	1
28430	776	2007	Prehensile-tailed skink	Corucia zebrata	NORTHAMER	0.125	2	1	3079	0	1	2579	0	0
28431	776	2007	Prehensile-tailed skink	Corucia zebrata	NORTHAMER	0.125	2	1	3079	0	1	2579	0	0
28432	777	2007	Prehensile-tailed skink	Corucia zebrata	NORTHAMER	0	1	0	7059	0	0	8333	0	1
28433	778	2008	Prehensile-tailed skink	Corucia zebrata	NORTHAMER	0	1	0	7008	0	0	6643	0	1
28434	778	2008	Prehensile-tailed skink	Corucia zebrata	NORTHAMER	0	1	0	7008	0	0	6643	0	1
28435	779	2008	Prehensile-tailed skink	Corucia zebrata	NORTHAMER	0	2.375	1.75	2476	0	1	2759	0	0
28436	779	2008	Prehensile-tailed skink	Corucia zebrata	NORTHAMER	0	2.375	1.75	2476	0	1	2759	0	1
28437	780	2008	Prehensile-tailed skink	Corucia zebrata	NORTHAMER	0	1.5	1	4003	0	0	4028	0	1
28438	781	2008	Prehensile-tailed skink	Corucia zebrata	NORTHAMER	0	1	0	5643	0	0	7104	0	0
28439	782	2008	Prehensile-tailed skink	Corucia zebrata	NORTHAMER	0	1.5	0	13000	0	1	2437	0	1
28440	783	2008	Prehensile-tailed skink	Corucia zebrata	NORTHAMER	0	2	1	2432	0	1	2170	0	1
28441	784	2008	Prehensile-tailed skink	Corucia zebrata	NORTHAMER	0	1	0	9008	0	0	5355	0	1
28442	785	2008	Prehensile-tailed skink	Corucia zebrata	NORTHAMER	0	1.75	1.5	5105	0	0	2439	0	0
28443	786	2008	Prehensile-tailed skink	Corucia zebrata	NORTHAMER	0	1	0	5775	0	0	5775	0	1
28444	787	2008	Prehensile-tailed skink	Corucia zebrata	NORTHAMER	0	1	0	5746	0	0	5746	0	1
28445	787	2008	Prehensile-tailed skink	Corucia zebrata	NORTHAMER	0	1	0	5746	0	0	5746	0	1
28446	788	2008	Prehensile-tailed skink	Corucia zebrata	NORTHAMER	0	1	0	9056	0	0	4307	0	1
28447	788	2008	Prehensile-tailed skink	Corucia zebrata	NORTHAMER	0	1	0	9056	0	0	4307	0	0
28448	789	2008	Prehensile-tailed skink	Corucia zebrata	NORTHAMER	0	1	0	5406	0	0	5406	0	1
28449	790	2008	Prehensile-tailed skink	Corucia zebrata	NORTHAMER	0	1	0	5453	0	0	5453	0	1
28450	791	2009	Prehensile-tailed skink	Corucia zebrata	NORTHAMER	0	1	0	6994	0	0	6994	0	1
28451	792	2009	Prehensile-tailed skink	Corucia zebrata	NORTHAMER	0.125	2.25	1.5	3036	0	1	3453	0	1
28452	793	2009	Prehensile-tailed skink	Corucia zebrata	NORTHAMER	0	1.5	0	1555	0	1	3236	0	1
28453	794	2009	Prehensile-tailed skink	Corucia zebrata	NORTHAMER	0	2.375	1	3881	0	1.75	3264	0	1
28454	795	2009	Prehensile-tailed skink	Corucia zebrata	NORTHAMER	0	1	0	4958	0	0	3685	0	0
28455	795	2009	Prehensile-tailed skink	Corucia zebrata	NORTHAMER	0	1	0	4962	0	0	3689	0	1
28456	796	2009	Prehensile-tailed skink	Corucia zebrata	NORTHAMER	0	1.5	1	6928	0	0	6062	0	1
28457	797	2009	Prehensile-tailed skink	Corucia zebrata	NORTHAMER	0	1	0	6821	0	0	5725	0	1
28458	798	2009	Prehensile-tailed skink	Corucia zebrata	NORTHAMER	0	1	0	5794	0	0	5794	0	1
1	799	1919	Red panda	Ailurus fulgens	EUROPE	0	1	0	785	0	0	785	0	0
2	799	1919	Red panda	Ailurus fulgens	EUROPE	0	1	0	785	0	0	785	0	0
3	800	1920	Red panda	Ailurus fulgens	EUROPE	0	1	0	1150	0	0	1150	0	0
4	801	1921	Red panda	Ailurus fulgens	EUROPE	0	1	0	1533	0	0	1533	0	0
5	801	1921	Red panda	Ailurus fulgens	EUROPE	0	1	0	1533	0	0	1533	0	0
6	802	1974	Red panda	Ailurus fulgens	NORTHAMER	0	1	0	3659	0	0	1833	0	1
7	803	1981	Red panda	Ailurus fulgens	NORTHAMER	0	1.5	0	3280	0	1	2543	0	1
8	804	1978	Red panda	Ailurus fulgens	EUROPE	0	1	0	2523	0	0	1808	0	1
9	805	1983	Red panda	Ailurus fulgens	EUROPE	0	1.5	0	3644	0	1	1836	0	1
10	806	1986	Red panda	Ailurus fulgens	EUROPE	0	2.5	1.5	1110	0	1.5	1823	0	1
11	807	1975	Red panda	Ailurus fulgens	NORTHAMER	0	1	0	3292	0	0	1831	0	1
12	808	1972	Red panda	Ailurus fulgens	NORTHAMER	0	1	0	2914	0	0	1088	0	1
13	808	1972	Red panda	Ailurus fulgens	NORTHAMER	0	1	0	2914	0	0	1088	0	1
14	809	1975	Red panda	Ailurus fulgens	NORTHAMER	0.25	2	1	1092	0	1	1092	0	1
15	810	1979	Red panda	Ailurus fulgens	NORTHAMER	0	2.5	2	1504	0.25	1	1488	0	1
16	811	1975	Red panda	Ailurus fulgens	EUROPE	0	1	0	2932	0	0	3297	0	1
17	812	1984	Red panda	Ailurus fulgens	EUROPE	0	2.75	1	3261	0	2.5	1778	0	1
18	813	1993	Red panda	Ailurus fulgens	EUROPE	0.0156	3.625	2.75	3307	0	2.5	2570	0	1
19	814	1975	Red panda	Ailurus fulgens	EUROPE	0	1	0	1077	0	0	1077	0	1
20	815	1979	Red panda	Ailurus fulgens	AUSTRALASIA	0	1.5	0	1991	0	1	1644	0	1
21	816	1977	Red panda	Ailurus fulgens	AUSTRALASIA	0	1	0	1629	0	0	1629	0	1
22	817	1986	Red panda	Ailurus fulgens	AUSTRALASIA	0	2.25	1	3297	0	1.5	2570	0	1
23	818	1986	Red panda	Ailurus fulgens	EUROPE	0	1	0	1442	0	0	1077	0	1
24	819	1993	Red panda	Ailurus fulgens	EUROPE	0	2.625	1	2595	0	2.25	2398	0	1
25	820	1995	Red panda	Ailurus fulgens	EUROPE	0	4.125	2.625	695	0	3.625	711	0.0156	1
26	821	1976	Red panda	Ailurus fulgens	NORTHAMER	0	1	0	1454	0	0	2550	0	1
27	822	1981	Red panda	Ailurus fulgens	NORTHAMER	0	1.5	0	3267	0	1	1813	0	1
28	823	1983	Red panda	Ailurus fulgens	EUROPE	0	2.75	1	2885	0	2.5	1402	0	1
29	824	1988	Red panda	Ailurus fulgens	EUROPE	0.0156	3.125	2.75	1840	0	1.5	2563	0	1
30	825	1988	Red panda	Ailurus fulgens	EUROPE	0	1	0	2177	0	0	1812	0	1
31	826	1996	Red panda	Ailurus fulgens	EUROPE	0	3.0625	1	2931	0	3.125	2930	0.0156	1
32	827	2000	Red panda	Ailurus fulgens	EUROPE	0.0537	4.5938	3.0625	1456	0	4.125	1832	0	1
33	828	1985	Red panda	Ailurus fulgens	EUROPE	0	1	0	1074	0	0	709	0	1
34	829	1987	Red panda	Ailurus fulgens	EUROPE	0	2.75	1	4374	0	2.5	2891	0	1
35	830	1992	Red panda	Ailurus fulgens	EUROPE	0	2.875	2.75	1809	0	1	2562	0	1
36	831	1984	Red panda	Ailurus fulgens	NORTHAMER	0	1.5	0	4383	0	1	2929	0	1
37	832	1997	Red panda	Ailurus fulgens	NORTHAMER	0.0078	3.1875	1.5	4732	0	2.875	1827	0	1
38	833	1977	Red panda	Ailurus fulgens	NORTHAMER	0	1	0	4341	0	0	1084	0	1
39	834	1977	Red panda	Ailurus fulgens	NORTHAMER	0	1	0	1823	0	0	2919	0	1
40	835	1983	Red panda	Ailurus fulgens	NORTHAMER	0	2	1	2191	0	1	2200	0	1
41	836	1978	Red panda	Ailurus fulgens	NORTHAMER	0	2.5	2	1129	0.25	1	1113	0	1
42	822	1981	Red panda	Ailurus fulgens	NORTHAMER	0	1.5	0	3267	0	1	1813	0	1
43	837	1976	Red panda	Ailurus fulgens	EUROPE	0	1	0	1443	0	0	1443	0	1
44	838	1983	Red panda	Ailurus fulgens	NORTHAMER	0	2.25	1	2577	0	1.5	753	0	1
45	839	1985	Red panda	Ailurus fulgens	NORTHAMER	0.0156	3.375	2.25	722	0	2.5	2529	0	1
46	840	1995	Red panda	Ailurus fulgens	NORTHAMER	0.0313	3.6875	3.375	3658	0.0156	2	4386	0	1
47	805	1983	Red panda	Ailurus fulgens	EUROPE	0	1.5	0	3644	0	1	1836	0	1
48	841	1977	Red panda	Ailurus fulgens	NORTHAMER	0	1.5	1	1813	0	0	1805	0	1
49	842	1977	Red panda	Ailurus fulgens	NORTHAMER	0	1.5	0	1812	0	1	1075	0	1
50	843	1979	Red panda	Ailurus fulgens	NORTHAMER	0.0625	2.5	1.5	724	0	1.5	731	0	1
51	844	1988	Red panda	Ailurus fulgens	NORTHAMER	0	3	2.5	3282	0.0625	1.5	1825	0	1
52	845	1986	Red panda	Ailurus fulgens	NORTHAMER	0	2.25	1	3670	0	1.5	1846	0	1
53	846	1993	Red panda	Ailurus fulgens	NORTHAMER	0.0234	3.625	2.25	2559	0	3	1854	0	1
54	847	1986	Red panda	Ailurus fulgens	NORTHAMER	0	1.75	0	5098	0	1.5	1105	0	1
55	848	1978	Red panda	Ailurus fulgens	NORTHAMER	0	1.5	1	2193	0	0	2185	0	1
56	849	1978	Red panda	Ailurus fulgens	NORTHAMER	0	1	0	2189	0	0	3285	0	1
57	850	1980	Red panda	Ailurus fulgens	NORTHAMER	0.0625	2.25	1	741	0	1.5	745	0	1
58	851	1980	Red panda	Ailurus fulgens	NORTHAMER	0	1.5	0	2923	0	1	2186	0	1
59	852	1987	Red panda	Ailurus fulgens	NORTHAMER	0.0625	2.875	1.5	2556	0	2.25	2549	0.0625	1
60	853	1993	Red panda	Ailurus fulgens	NORTHAMER	0.0313	3.3125	2.875	2188	0.0625	1.75	2569	0	1
61	854	1996	Red panda	Ailurus fulgens	NORTHAMER	0.0703	4.4688	3.3125	1089	0.0313	3.625	1084	0.0234	1
62	855	1998	Red panda	Ailurus fulgens	NORTHAMER	0.051	5.0781	4.4688	728	0.0703	3.6875	1084	0.0313	1
63	856	2000	Red panda	Ailurus fulgens	NORTHAMER	0.0471	5.1328	5.0781	721	0.051	3.1875	1090	0.0078	1
64	856	2000	Red panda	Ailurus fulgens	NORTHAMER	0.0471	5.1328	5.0781	721	0.051	3.1875	1090	0.0078	1
65	856	2000	Red panda	Ailurus fulgens	NORTHAMER	0.0471	5.1328	5.0781	721	0.051	3.1875	1090	0.0078	1
66	825	1988	Red panda	Ailurus fulgens	EUROPE	0	1	0	2177	0	0	1812	0	1
67	857	1985	Red panda	Ailurus fulgens	EUROPE	0	2.75	1	3640	0	2.5	2157	0	1
68	858	1984	Red panda	Ailurus fulgens	AUSTRALASIA	0	2.25	1	2564	0	1.5	1837	0	1
69	859	1987	Red panda	Ailurus fulgens	AUSTRALASIA	0	3.5	2.25	1068	0	2.75	881	0	1
70	860	1992	Red panda	Ailurus fulgens	EUROPE	0	3.25	3.5	1669	0	1	1466	0	1
71	838	1983	Red panda	Ailurus fulgens	NORTHAMER	0	2.25	1	2577	0	1.5	753	0	1
72	861	1985	Red panda	Ailurus fulgens	NORTHAMER	0.0313	3.125	2	3653	0.25	2.25	717	0	1
73	862	1985	Red panda	Ailurus fulgens	NORTHAMER	0	1.75	0	4734	0	1.5	741	0	1
74	863	1990	Red panda	Ailurus fulgens	NORTHAMER	0.0156	3.4375	1.75	1831	0	3.125	1828	0.0313	1
75	864	1996	Red panda	Ailurus fulgens	NORTHAMER	0.0122	4.3438	3.4375	2167	0.0156	3.25	1437	0	1
76	865	1996	Red panda	Ailurus fulgens	NORTHAMER	0.0078	3.1875	1.5	4379	0	2.875	1474	0	1
77	866	2000	Red panda	Ailurus fulgens	NORTHAMER	0.0491	4.7656	3.1875	1451	0.0078	4.3438	1481	0.0122	0
78	866	2000	Red panda	Ailurus fulgens	NORTHAMER	0.0491	4.7656	3.1875	1451	0.0078	4.3438	1481	0.0122	0
79	867	1981	Red panda	Ailurus fulgens	NORTHAMER	0	2.5	2	2233	0.25	1	2217	0	1
80	868	1979	Red panda	Ailurus fulgens	NORTHAMER	0	1.5	0	2559	0	1	1822	0	1
81	869	1983	Red panda	Ailurus fulgens	NORTHAMER	0.0625	3	1.5	1439	0	2.5	681	0	1
82	870	1981	Red panda	Ailurus fulgens	NORTHAMER	0	1	0	5811	0	0	2554	0	1
83	871	1988	Red panda	Ailurus fulgens	NORTHAMER	0	3	1	2551	0	3	1837	0.0625	1
84	847	1986	Red panda	Ailurus fulgens	NORTHAMER	0	1.75	0	5098	0	1.5	1105	0	1
85	872	1984	Red panda	Ailurus fulgens	NORTHAMER	0.0625	2.875	1.5	1460	0	2.25	1453	0.0625	1
86	873	1990	Red panda	Ailurus fulgens	NORTHAMER	0.0313	3.3125	2.875	2196	0.0625	1.75	1481	0	1
87	874	1993	Red panda	Ailurus fulgens	NORTHAMER	0.0283	4.1563	3.3125	1092	0.0313	3	1836	0	1
88	875	2000	Red panda	Ailurus fulgens	NORTHAMER	0.0151	4.5156	4.1563	2546	0.0283	2.875	2929	0	1
89	875	2000	Red panda	Ailurus fulgens	NORTHAMER	0.0151	4.5156	4.1563	2546	0.0283	2.875	2929	0	1
90	876	1987	Red panda	Ailurus fulgens	NORTHAMER	0	1	0	1068	0	0	1068	0	1
91	877	1997	Red panda	Ailurus fulgens	NORTHAMER	0	1.5	1	3664	0	0	3682	0	1
92	878	2000	Red panda	Ailurus fulgens	NORTHAMER	0	1.75	0	4769	0	1.5	1085	0	1
93	821	1976	Red panda	Ailurus fulgens	NORTHAMER	0	1	0	1454	0	0	2550	0	1
94	879	1976	Red panda	Ailurus fulgens	NORTHAMER	0	1.5	0	1451	0	1	714	0	1
95	880	1981	Red panda	Ailurus fulgens	NORTHAMER	0.0625	2.25	1.5	1831	0	1	1828	0	1
96	881	1974	Red panda	Ailurus fulgens	EUROPE	0	1	0	1442	0	0	1442	0	1
97	882	1980	Red panda	Ailurus fulgens	EUROPE	0	2	1	1456	0	1	2188	0	1
98	883	1988	Red panda	Ailurus fulgens	NORTHAMER	0	3.125	2	2935	0	2.25	2552	0.0625	1
99	884	1990	Red panda	Ailurus fulgens	NORTHAMER	0.0234	3.625	2.25	1467	0	3	762	0	1
100	885	1993	Red panda	Ailurus fulgens	NORTHAMER	0.0625	4.375	3.625	1088	0.0234	3.125	1834	0	1
101	886	1992	Red panda	Ailurus fulgens	NORTHAMER	0.0313	3.3125	2.875	2922	0.0625	1.75	2207	0	1
102	887	1985	Red panda	Ailurus fulgens	NORTHAMER	0	1.5	0	4759	0	1	3305	0	1
103	888	1986	Red panda	Ailurus fulgens	NORTHAMER	0	3	1	1810	0	3	1096	0.0625	1
104	889	1989	Red panda	Ailurus fulgens	NORTHAMER	0.0469	3.25	3	1114	0	1.5	1449	0	1
105	890	1997	Red panda	Ailurus fulgens	NORTHAMER	0.0591	4.2813	3.25	2917	0.0469	3.3125	1820	0.0313	1
106	891	2000	Red panda	Ailurus fulgens	NORTHAMER	0.056	5.3281	4.2813	1104	0.0591	4.375	2561	0.0625	0
107	891	2000	Red panda	Ailurus fulgens	NORTHAMER	0.056	5.3281	4.2813	1104	0.0591	4.375	2561	0.0625	0
108	892	1996	Red panda	Ailurus fulgens	NORTHAMER	0.0591	4.2813	3.25	2573	0.0469	3.3125	1476	0.0313	1
109	893	2000	Red panda	Ailurus fulgens	NORTHAMER	0.0532	4.8281	3.375	5476	0.0156	4.2813	1437	0.0591	0
110	893	2000	Red panda	Ailurus fulgens	NORTHAMER	0.0532	4.8281	3.375	5476	0.0156	4.2813	1437	0.0591	1
111	894	1991	Red panda	Ailurus fulgens	NORTHAMER	0	3	2.5	4396	0.0625	1.5	2939	0	1
112	835	1983	Red panda	Ailurus fulgens	NORTHAMER	0	2	1	2191	0	1	2200	0	1
113	895	1994	Red panda	Ailurus fulgens	NORTHAMER	0.0156	3.5	2	4013	0	3	1095	0	1
114	896	1991	Red panda	Ailurus fulgens	NORTHAMER	0.0703	3.25	2.25	2904	0	2.25	3642	0.0625	1
115	897	2000	Red panda	Ailurus fulgens	NORTHAMER	0.0469	4.375	3.25	3316	0.0703	3.5	2213	0.0156	0
116	897	2000	Red panda	Ailurus fulgens	NORTHAMER	0.0469	4.375	3.25	3316	0.0703	3.5	2213	0.0156	0
117	897	2000	Red panda	Ailurus fulgens	NORTHAMER	0.0469	4.375	3.25	3316	0.0703	3.5	2213	0.0156	0
118	898	2000	Red panda	Ailurus fulgens	NORTHAMER	0.051	5.0781	4.4688	1439	0.0703	3.6875	1795	0.0313	0
119	898	2000	Red panda	Ailurus fulgens	NORTHAMER	0.051	5.0781	4.4688	1439	0.0703	3.6875	1795	0.0313	1
120	898	2000	Red panda	Ailurus fulgens	NORTHAMER	0.051	5.0781	4.4688	1439	0.0703	3.6875	1795	0.0313	1
121	898	2000	Red panda	Ailurus fulgens	NORTHAMER	0.051	5.0781	4.4688	1439	0.0703	3.6875	1795	0.0313	0
122	899	1986	Red panda	Ailurus fulgens	NORTHAMER	0	1	0	1870	0	0	1098	0	1
123	900	1987	Red panda	Ailurus fulgens	NORTHAMER	0	1	0	1788	0	0	1788	0	1
124	901	1993	Red panda	Ailurus fulgens	NORTHAMER	0	2	1	2224	0	1	2565	0	1
125	900	1987	Red panda	Ailurus fulgens	NORTHAMER	0	1	0	1788	0	0	1788	0	1
126	902	1993	Red panda	Ailurus fulgens	NORTHAMER	0	1.5	0	3283	0	1	2226	0	1
127	903	1997	Red panda	Ailurus fulgens	NORTHAMER	0.0625	2.75	1.5	1462	0	2	1464	0	1
[truncated: 35,485 more rows]
